# Supplementary material for: Diene hydroaminomethylation via ruthenium-catalyzed C–C bond forming transfer hydrogenation: beyond carbonylation
Source: Chem Sci. 2015 Nov 17;7(1):136–41. doi: 10.1039/c5sc03854e (PMC5950558; doi:10.1039/c5sc03854e)
Supplement: Supplementary file 2 [file SC-007-C5SC03854E-s002.cif]

# Electronic Supplementary Material (ESI) for Chemical Science.
# This journal is © The Royal Society of Chemistry 2015

####################################################################### 
# 
# This file contains crystal structure data downloaded from the 
# Cambridge Structural Database (CSD) hosted by the Cambridge 
# Crystallographic Data Centre (CCDC).
# 
# Full information about CCDC data access policies and citation 
# guidelines are available at http://www.ccdc.cam.ac.uk/access/V1 
# 
# Audit and citation data items may have been added by the CCDC. 
# Please retain this information to preserve the provenance of 
# this file and to allow appropriate attribution of the data. 
# 
#######################################################################

data_shelx
_database_code_depnum_ccdc_archive 'CCDC 1430833'
_audit_update_record             
;
2015-10-12 deposited with the CCDC.
2015-11-03 downloaded from the CCDC.
;
# start Validation Reply Form
_vrf_PLAT111_shelx               
;
PROBLEM: ADDSYM Detects (Pseudo) Centre of Symmetry .....         96 %Fit  
RESPONSE: There are two molecules in the asymmetric unit.  They are related 
by a pseudo-inversion center near 1/2, 1/2, 1/4.  The near inversion 
symmetry is broken by the arrangement of the methyl-1-butene group.
;
_vrf_PLAT230_shelx               
;
PROBLEM: Hirshfeld Test Diff for    C27    --  C30     ..        7.3 su    
RESPONSE: ... 
;
_vrf_PLAT915_shelx               
;
PROBLEM: Low Friedel Pair Coverage ......................         27 %     
RESPONSE: The presence of the S atom, 5 O atoms and 2 N atoms allowed for 
a very good enantiomer discrimination factor.  
;
# end Validation Reply Form

_audit_creation_method           SHELXL-2014/7
_shelx_SHELXL_version_number     2014/7
_chemical_name_systematic        
'N-(2-methylbut-3-en-1-yl)-N-(4-nitrobenzenesulfonyl)-2-methoxyaniline '
_chemical_name_common            ?
_chemical_melting_point          ?
_chemical_formula_moiety         'C18 H20 N2 O5 S'
_chemical_formula_sum            'C18 H20 N2 O5 S'
_chemical_formula_weight         376.42

loop_
_atom_type_symbol
_atom_type_description
_atom_type_scat_dispersion_real
_atom_type_scat_dispersion_imag
_atom_type_scat_source
C C 0.0181 0.0091 'International Tables Vol C Tables 4.2.6.8 and 6.1.1.4'
H H 0.0000 0.0000 'International Tables Vol C Tables 4.2.6.8 and 6.1.1.4'
N N 0.0311 0.0180 'International Tables Vol C Tables 4.2.6.8 and 6.1.1.4'
O O 0.0492 0.0322 'International Tables Vol C Tables 4.2.6.8 and 6.1.1.4'
S S 0.3331 0.5567 'International Tables Vol C Tables 4.2.6.8 and 6.1.1.4'

_space_group_crystal_system      monoclinic
_space_group_IT_number           4
_space_group_name_H-M_alt        'P 21'
_space_group_name_Hall           'P 2yb'

_shelx_space_group_comment       
;
The symmetry employed for this shelxl refinement is uniquely defined
by the following loop, which should always be used as a source of
symmetry information in preference to the above space-group names.
They are only intended as comments.
;

loop_
_space_group_symop_operation_xyz
'x, y, z'
'-x, y+1/2, -z'

_cell_length_a                   6.7708(3)
_cell_length_b                   15.0499(6)
_cell_length_c                   18.2635(7)
_cell_angle_alpha                90
_cell_angle_beta                 98.942(4)
_cell_angle_gamma                90
_cell_volume                     1838.43(13)
_cell_formula_units_Z            4
_cell_measurement_temperature    100(2)
_cell_measurement_reflns_used    4425
_cell_measurement_theta_min      3.8
_cell_measurement_theta_max      73.7

_exptl_crystal_description       prism
_exptl_crystal_colour            colorless
_exptl_crystal_density_meas      ?
_exptl_crystal_density_method    ?
_exptl_crystal_density_diffrn    1.360
_exptl_crystal_F_000             792
_exptl_transmission_factor_min   ?
_exptl_transmission_factor_max   ?
_exptl_crystal_size_max          0.230
_exptl_crystal_size_mid          0.150
_exptl_crystal_size_min          0.070
_exptl_absorpt_coefficient_mu    1.842
_shelx_estimated_absorpt_T_min   0.677
_shelx_estimated_absorpt_T_max   0.882
_exptl_absorpt_correction_type   multi-scan
_exptl_absorpt_correction_T_min  0.885
_exptl_absorpt_correction_T_max  1.00
_exptl_absorpt_process_details   
;
CrysAlisPro 1.171.38.27t (Agilent, 2015)
Empirical absorption correction using spherical harmonics,
 implemented in SCALE3 ABSPACK scaling algorithm.
;
_exptl_absorpt_special_details   ?
_diffrn_ambient_temperature      100(2)
_diffrn_radiation_wavelength     1.54184
_diffrn_radiation_type           CuK\a
_diffrn_source                   'sealed microfocus tube'
_diffrn_measurement_device_type  'Agilent SuperNova with AtlasS2 CCD'
_diffrn_measurement_method       \w-scans
_diffrn_detector_area_resol_mean ?
_diffrn_reflns_number            7283
_diffrn_reflns_av_unetI/netI     0.0310
_diffrn_reflns_av_R_equivalents  0.0178
_diffrn_reflns_limit_h_min       -6
_diffrn_reflns_limit_h_max       8
_diffrn_reflns_limit_k_min       -10
_diffrn_reflns_limit_k_max       18
_diffrn_reflns_limit_l_min       -22
_diffrn_reflns_limit_l_max       21
_diffrn_reflns_theta_min         2.449
_diffrn_reflns_theta_max         74.183
_diffrn_reflns_theta_full        67.684
_diffrn_measured_fraction_theta_max 0.965
_diffrn_measured_fraction_theta_full 0.999
_diffrn_reflns_Laue_measured_fraction_max 0.965
_diffrn_reflns_Laue_measured_fraction_full 0.999
_diffrn_reflns_point_group_measured_fraction_max 0.965
_diffrn_reflns_point_group_measured_fraction_full 0.999
_reflns_number_total             4742
_reflns_number_gt                4448
_reflns_threshold_expression     'I > 2\s(I)'
_reflns_Friedel_coverage         0.923
_reflns_Friedel_fraction_max     0.965
_reflns_Friedel_fraction_full    0.999

_reflns_special_details          
;
 Reflections were merged by SHELXL according to the crystal
 class for the calculation of statistics and refinement.
 
 _reflns_Friedel_fraction is defined as the number of unique
 Friedel pairs measured divided by the number that would be
 possible theoretically, ignoring centric projections and
 systematic absences.
;


_computing_data_collection       
'CrysAlisPro V 1.171.37.31, Agilent Technologies'
_computing_cell_refinement       
'CrysAlisPro V 1.171.37.31, Agilent Technologies'
_computing_data_reduction        
'CrysAlisPro V 1.171.37.31, Agilent Technologies'

_computing_structure_solution    
;

SUPERFLIP.  Palatinus, L. and Chapuis, G., J. Appl. Cryst. 40, 786-790.
;
_computing_structure_refinement  'Shelxl-2013, Sheldrick, G. M.'
_computing_molecular_graphics    'XP SHELXTL/PC, Siemens Analytical'
_computing_publication_material  'XL SHELXTL/PC, Siemens Analytical'


_refine_special_details          
;
 Refined as a 2-component inversion twin.
;
_refine_ls_structure_factor_coef Fsqd
_refine_ls_matrix_type           full
_refine_ls_weighting_scheme      calc
_refine_ls_weighting_details     
'w=1/[\s^2^(Fo^2^)+(0.0594P)^2^+0.7503P] where P=(Fo^2^+2Fc^2^)/3'
_atom_sites_solution_primary     ?
_atom_sites_solution_secondary   ?
_atom_sites_solution_hydrogens   geom
_refine_ls_hydrogen_treatment    constr
_refine_ls_extinction_method     none
_refine_ls_extinction_coef       .
_refine_ls_abs_structure_details 
;
 Refined as an inversion twin.
;
_refine_ls_abs_structure_Flack   -0.05(3)
_chemical_absolute_configuration ad
_refine_ls_number_reflns         4742
_refine_ls_number_parameters     474
_refine_ls_number_restraints     1
_refine_ls_R_factor_all          0.0430
_refine_ls_R_factor_gt           0.0406
_refine_ls_wR_factor_ref         0.1112
_refine_ls_wR_factor_gt          0.1088
_refine_ls_goodness_of_fit_ref   1.050
_refine_ls_restrained_S_all      1.050
_refine_ls_shift/su_max          0.000
_refine_ls_shift/su_mean         0.000

loop_
_atom_site_label
_atom_site_type_symbol
_atom_site_fract_x
_atom_site_fract_y
_atom_site_fract_z
_atom_site_U_iso_or_equiv
_atom_site_adp_type
_atom_site_occupancy
_atom_site_site_symmetry_order
_atom_site_calc_flag
_atom_site_refinement_flags_posn
_atom_site_refinement_flags_adp
_atom_site_refinement_flags_occupancy
_atom_site_disorder_assembly
_atom_site_disorder_group
C1 C -0.2586(6) 0.3652(3) -0.02264(19) 0.0225(8) Uani 1 1 d . . . . .
C2 C -0.1376(5) 0.3320(3) 0.0408(2) 0.0235(8) Uani 1 1 d . . . . .
C3 C -0.2133(6) 0.2695(3) 0.0847(2) 0.0259(8) Uani 1 1 d . . . . .
H3 H -0.1321 0.2474 0.1280 0.031 Uiso 1 1 calc R U . . .
C4 C -0.4088(6) 0.2391(3) 0.0652(2) 0.0276(8) Uani 1 1 d . . . . .
H4 H -0.4611 0.1967 0.0956 0.033 Uiso 1 1 calc R U . . .
C5 C -0.5280(6) 0.2704(3) 0.0014(3) 0.0294(9) Uani 1 1 d . . . . .
H5 H -0.6602 0.2485 -0.0124 0.035 Uiso 1 1 calc R U . . .
C6 C -0.4522(6) 0.3337(3) -0.0418(2) 0.0265(9) Uani 1 1 d . . . . .
H6 H -0.5337 0.3558 -0.0851 0.032 Uiso 1 1 calc R U . . .
C7 C 0.1684(6) 0.3428(3) 0.1245(2) 0.0300(9) Uani 1 1 d . . . . .
H7A H 0.0967 0.3602 0.1649 0.045 Uiso 1 1 calc R U . . .
H7B H 0.2973 0.3737 0.1300 0.045 Uiso 1 1 calc R U . . .
H7C H 0.1910 0.2785 0.1262 0.045 Uiso 1 1 calc R U . . .
C8 C -0.0209(6) 0.4065(3) -0.1088(2) 0.0285(9) Uani 1 1 d . . . . .
H8A H 0.0878 0.3782 -0.0741 0.034 Uiso 1 1 calc R U . . .
H8B H 0.0338 0.4607 -0.1291 0.034 Uiso 1 1 calc R U . . .
C9 C -0.0941(6) 0.3418(3) -0.1727(2) 0.0299(8) Uani 1 1 d . . . . .
H9 H -0.1577 0.2895 -0.1519 0.036 Uiso 1 1 calc R U . . .
C10 C 0.0875(6) 0.3091(4) -0.2061(2) 0.0405(10) Uani 1 1 d . . . . .
H10A H 0.1530 0.3599 -0.2259 0.061 Uiso 1 1 calc R U . . .
H10B H 0.0432 0.2669 -0.2461 0.061 Uiso 1 1 calc R U . . .
H10C H 0.1821 0.2798 -0.1676 0.061 Uiso 1 1 calc R U . . .
C11 C -0.2474(7) 0.3859(4) -0.2295(2) 0.0422(11) Uani 1 1 d . . . . .
H11 H -0.2110 0.4409 -0.2492 0.051 Uiso 1 1 calc R U . . .
C12 C -0.4219(7) 0.3562(4) -0.2539(2) 0.0536(13) Uani 1 1 d . . . . .
H12A H -0.4650 0.3014 -0.2359 0.064 Uiso 1 1 calc R U . . .
H12B H -0.5088 0.3889 -0.2900 0.064 Uiso 1 1 calc R U . . .
C13 C -0.0548(6) 0.5623(3) 0.0298(2) 0.0257(8) Uani 1 1 d . . . . .
C14 C -0.1180(6) 0.5604(3) 0.0985(2) 0.0298(9) Uani 1 1 d . . . . .
H14 H -0.2538 0.5483 0.1022 0.036 Uiso 1 1 calc R U . . .
C15 C 0.0190(7) 0.5762(3) 0.1618(2) 0.0318(9) Uani 1 1 d . . . . .
H15 H -0.0211 0.5758 0.2094 0.038 Uiso 1 1 calc R U . . .
C16 C 0.2164(6) 0.5929(3) 0.1540(2) 0.0286(9) Uani 1 1 d . . . . .
C17 C 0.2796(6) 0.5965(3) 0.0856(2) 0.0298(9) Uani 1 1 d . . . . .
H17 H 0.4150 0.6095 0.0818 0.036 Uiso 1 1 calc R U . . .
C18 C 0.1419(6) 0.5809(3) 0.0230(2) 0.0296(9) Uani 1 1 d . . . . .
H18 H 0.1817 0.5829 -0.0246 0.036 Uiso 1 1 calc R U . . .
C19 C 1.2518(6) 0.6323(3) 0.5260(2) 0.0254(8) Uani 1 1 d . . . . .
C20 C 1.1269(6) 0.6664(3) 0.4634(2) 0.0262(8) Uani 1 1 d . . . . .
C21 C 1.2028(6) 0.7309(3) 0.4206(2) 0.0325(9) Uani 1 1 d . . . . .
H21 H 1.1210 0.7550 0.3783 0.039 Uiso 1 1 calc R U . . .
C22 C 1.3973(7) 0.7595(3) 0.4400(2) 0.0358(10) Uani 1 1 d . . . . .
H22 H 1.4484 0.8030 0.4102 0.043 Uiso 1 1 calc R U . . .
C23 C 1.5196(7) 0.7268(3) 0.5015(3) 0.0346(10) Uani 1 1 d . . . . .
H23 H 1.6525 0.7482 0.5144 0.041 Uiso 1 1 calc R U . . .
C24 C 1.4466(6) 0.6626(3) 0.5442(2) 0.0282(9) Uani 1 1 d . . . . .
H24 H 1.5303 0.6391 0.5864 0.034 Uiso 1 1 calc R U . . .
C25 C 0.8183(7) 0.6556(4) 0.3803(2) 0.0356(10) Uani 1 1 d . . . . .
H25A H 0.7976 0.7200 0.3775 0.053 Uiso 1 1 calc R U . . .
H25B H 0.6886 0.6256 0.3767 0.053 Uiso 1 1 calc R U . . .
H25C H 0.8861 0.6363 0.3394 0.053 Uiso 1 1 calc R U . . .
C26 C 1.0180(7) 0.5820(4) 0.6120(2) 0.0378(11) Uani 1 1 d . . . . .
H26A H 0.9645 0.5255 0.6284 0.045 Uiso 1 1 calc R U . . .
H26B H 0.9088 0.6125 0.5791 0.045 Uiso 1 1 calc R U . . .
C27 C 1.0873(9) 0.6396(5) 0.6785(3) 0.0587(17) Uani 1 1 d . . . . .
H27 H 1.1206 0.6987 0.6585 0.070 Uiso 1 1 calc R U . . .
C28 C 0.9120(9) 0.6554(4) 0.7185(3) 0.0538(14) Uani 1 1 d . . . . .
H28 H 0.8850 0.6126 0.7538 0.065 Uiso 1 1 calc R U . . .
C29 C 0.7962(10) 0.7241(4) 0.7073(3) 0.0666(15) Uani 1 1 d . . . . .
H29A H 0.8198 0.7680 0.6723 0.080 Uiso 1 1 calc R U . . .
H29B H 0.6877 0.7307 0.7342 0.080 Uiso 1 1 calc R U . . .
C30 C 1.2662(10) 0.6117(9) 0.7299(3) 0.109(4) Uani 1 1 d . . . . .
H30A H 1.3155 0.6616 0.7621 0.163 Uiso 1 1 calc R U . . .
H30B H 1.3703 0.5928 0.7014 0.163 Uiso 1 1 calc R U . . .
H30C H 1.2317 0.5621 0.7602 0.163 Uiso 1 1 calc R U . . .
C31 C 1.0569(6) 0.4383(3) 0.4652(2) 0.0285(9) Uani 1 1 d . . . . .
C32 C 0.8593(6) 0.4166(3) 0.4709(2) 0.0303(9) Uani 1 1 d . . . . .
H32 H 0.8196 0.4091 0.5182 0.036 Uiso 1 1 calc R U . . .
C33 C 0.7221(6) 0.4062(3) 0.4069(2) 0.0321(9) Uani 1 1 d . . . . .
H33 H 0.5867 0.3917 0.4093 0.039 Uiso 1 1 calc R U . . .
C34 C 0.7875(6) 0.4175(3) 0.3391(2) 0.0307(9) Uani 1 1 d . . . . .
C35 C 0.9818(6) 0.4373(3) 0.3327(2) 0.0333(10) Uani 1 1 d . . . . .
H35 H 1.0215 0.4431 0.2852 0.040 Uiso 1 1 calc R U . . .
C36 C 1.1185(6) 0.4486(3) 0.3963(2) 0.0321(9) Uani 1 1 d . . . . .
H36 H 1.2535 0.4633 0.3932 0.039 Uiso 1 1 calc R U . . .
N1 N -0.1844(5) 0.4313(2) -0.06867(17) 0.0232(7) Uani 1 1 d . . . . .
N2 N 0.3641(6) 0.6060(3) 0.2210(2) 0.0383(9) Uani 1 1 d . . . . .
N3 N 1.1839(5) 0.5629(3) 0.57017(17) 0.0279(8) Uani 1 1 d . . . . .
N4 N 0.6389(6) 0.4104(3) 0.2710(2) 0.0387(9) Uani 1 1 d . . . . .
O1 O -0.1747(5) 0.5872(2) -0.11008(17) 0.0353(7) Uani 1 1 d . . . . .
O2 O -0.4227(4) 0.5405(2) -0.03110(16) 0.0311(6) Uani 1 1 d . . . . .
O3 O 0.0515(4) 0.3663(2) 0.05470(14) 0.0264(6) Uani 1 1 d . . . . .
O4 O 0.5394(5) 0.6210(3) 0.21429(19) 0.0533(10) Uani 1 1 d . . . . .
O5 O 0.3061(6) 0.6023(4) 0.28170(18) 0.0613(12) Uani 1 1 d . . . . .
O6 O 1.1754(5) 0.4031(3) 0.60384(17) 0.0441(9) Uani 1 1 d . . . . .
O7 O 1.4221(4) 0.4577(2) 0.52787(17) 0.0361(7) Uani 1 1 d . . . . .
O8 O 0.9389(4) 0.6334(2) 0.44960(15) 0.0304(7) Uani 1 1 d . . . . .
O9 O 0.4664(5) 0.4005(4) 0.2780(2) 0.0687(14) Uani 1 1 d . . . . .
O10 O 0.6971(6) 0.4172(3) 0.21180(17) 0.0539(10) Uani 1 1 d . . . . .
S1 S -0.22610(14) 0.53498(7) -0.05046(5) 0.0261(2) Uani 1 1 d . . . . .
S2 S 1.22578(15) 0.46068(7) 0.54697(5) 0.0302(2) Uani 1 1 d . . . . .

loop_
_atom_site_aniso_label
_atom_site_aniso_U_11
_atom_site_aniso_U_22
_atom_site_aniso_U_33
_atom_site_aniso_U_23
_atom_site_aniso_U_13
_atom_site_aniso_U_12
C1 0.0264(17) 0.022(2) 0.0206(16) -0.0021(15) 0.0076(14) 0.0050(16)
C2 0.0220(16) 0.022(2) 0.0261(17) -0.0042(15) 0.0026(13) 0.0028(16)
C3 0.0358(19) 0.0189(19) 0.0243(16) 0.0011(15) 0.0083(14) 0.0027(16)
C4 0.0336(19) 0.022(2) 0.0297(18) 0.0009(16) 0.0119(16) -0.0042(16)
C5 0.0245(18) 0.027(2) 0.038(2) -0.0024(18) 0.0088(15) -0.0021(17)
C6 0.0244(18) 0.028(2) 0.0262(18) -0.0026(16) 0.0021(14) 0.0024(17)
C7 0.0280(18) 0.037(2) 0.0234(18) -0.0006(17) -0.0012(15) 0.0046(18)
C8 0.0281(18) 0.035(2) 0.0249(17) -0.0013(16) 0.0111(15) -0.0017(17)
C9 0.0322(18) 0.030(2) 0.0284(18) -0.0003(15) 0.0067(15) -0.0035(16)
C10 0.0328(18) 0.052(3) 0.037(2) -0.005(2) 0.0077(15) 0.0087(19)
C11 0.047(2) 0.057(3) 0.0220(18) -0.001(2) 0.0015(16) 0.006(2)
C12 0.043(2) 0.074(4) 0.039(2) -0.015(2) -0.0082(17) 0.017(2)
C13 0.033(2) 0.0168(19) 0.0280(18) 0.0010(15) 0.0086(15) 0.0006(16)
C14 0.0284(19) 0.031(2) 0.0326(19) 0.0001(17) 0.0124(15) 0.0009(16)
C15 0.039(2) 0.032(2) 0.0274(18) -0.0029(16) 0.0159(16) 0.0029(18)
C16 0.0336(19) 0.023(2) 0.0282(19) -0.0050(15) 0.0035(15) -0.0027(16)
C17 0.032(2) 0.026(2) 0.0334(19) -0.0015(17) 0.0108(16) -0.0047(17)
C18 0.036(2) 0.025(2) 0.0305(19) 0.0026(17) 0.0147(17) -0.0025(18)
C19 0.0263(18) 0.028(2) 0.0229(17) -0.0011(16) 0.0069(14) -0.0019(17)
C20 0.0311(18) 0.028(2) 0.0213(16) -0.0041(15) 0.0077(14) 0.0015(18)
C21 0.041(2) 0.028(2) 0.0286(19) 0.0006(17) 0.0055(17) 0.0026(19)
C22 0.047(2) 0.027(2) 0.037(2) -0.0022(19) 0.0167(18) -0.004(2)
C23 0.033(2) 0.033(3) 0.038(2) -0.007(2) 0.0104(17) -0.0065(19)
C24 0.0284(19) 0.028(2) 0.0293(18) -0.0037(17) 0.0086(16) -0.0002(18)
C25 0.039(2) 0.038(2) 0.0271(19) -0.0001(19) -0.0004(17) 0.006(2)
C26 0.039(2) 0.048(3) 0.030(2) -0.008(2) 0.0157(18) -0.010(2)
C27 0.059(3) 0.084(5) 0.034(2) -0.023(3) 0.010(2) 0.002(3)
C28 0.078(3) 0.055(3) 0.029(2) -0.007(2) 0.012(2) 0.012(3)
C29 0.086(4) 0.060(4) 0.056(3) -0.013(3) 0.018(3) -0.013(3)
C30 0.074(4) 0.213(12) 0.043(3) -0.042(5) 0.021(3) -0.036(6)
C31 0.0298(19) 0.026(2) 0.0287(19) 0.0010(16) 0.0023(15) 0.0028(17)
C32 0.035(2) 0.030(2) 0.0257(18) 0.0026(17) 0.0058(16) -0.0051(18)
C33 0.0291(19) 0.035(3) 0.033(2) -0.0023(18) 0.0050(16) -0.0029(18)
C34 0.037(2) 0.029(2) 0.0247(18) -0.0050(16) 0.0032(15) 0.0030(18)
C35 0.037(2) 0.039(3) 0.0258(18) -0.0030(17) 0.0078(15) 0.0052(18)
C36 0.0296(19) 0.037(2) 0.0305(19) 0.0002(17) 0.0079(15) 0.0028(18)
N1 0.0244(15) 0.0226(17) 0.0236(14) 0.0010(13) 0.0068(12) -0.0006(13)
N2 0.045(2) 0.038(2) 0.0314(17) -0.0092(16) 0.0059(15) -0.0016(17)
N3 0.0309(18) 0.036(2) 0.0179(14) 0.0002(14) 0.0058(13) -0.0012(15)
N4 0.0355(18) 0.046(2) 0.0321(17) -0.0097(17) -0.0014(14) -0.0001(16)
O1 0.0468(18) 0.0291(17) 0.0307(14) 0.0099(13) 0.0077(13) -0.0021(14)
O2 0.0267(13) 0.0276(16) 0.0396(15) 0.0024(14) 0.0074(11) 0.0085(14)
O3 0.0255(12) 0.0274(16) 0.0251(12) 0.0017(12) 0.0002(10) -0.0021(12)
O4 0.0331(15) 0.081(3) 0.0456(17) -0.0200(18) 0.0054(13) -0.0060(17)
O5 0.057(2) 0.097(4) 0.0301(15) -0.0141(19) 0.0081(14) -0.019(2)
O6 0.053(2) 0.043(2) 0.0318(15) 0.0154(15) -0.0070(14) -0.0124(16)
O7 0.0302(14) 0.0311(17) 0.0447(16) 0.0007(15) -0.0016(12) 0.0044(14)
O8 0.0279(13) 0.0368(19) 0.0253(13) 0.0010(12) 0.0007(11) 0.0010(13)
O9 0.0414(19) 0.119(4) 0.0437(19) -0.016(2) -0.0015(15) -0.015(2)
O10 0.062(2) 0.071(3) 0.0268(15) -0.0067(16) -0.0008(14) -0.0063(19)
S1 0.0291(5) 0.0229(5) 0.0268(5) 0.0048(4) 0.0060(4) 0.0030(4)
S2 0.0331(5) 0.0289(6) 0.0268(5) 0.0058(4) -0.0009(4) -0.0030(4)

_geom_special_details            
;
 All esds (except the esd in the dihedral angle between two l.s. planes)
 are estimated using the full covariance matrix.  The cell esds are taken
 into account individually in the estimation of esds in distances, angles
 and torsion angles; correlations between esds in cell parameters are only
 used when they are defined by crystal symmetry.  An approximate (isotropic)
 treatment of cell esds is used for estimating esds involving l.s. planes.
;

loop_
_geom_bond_atom_site_label_1
_geom_bond_atom_site_label_2
_geom_bond_distance
_geom_bond_site_symmetry_2
_geom_bond_publ_flag
C1 C6 1.386(6) . ?
C1 C2 1.403(5) . ?
C1 N1 1.443(5) . ?
C2 O3 1.367(5) . ?
C2 C3 1.386(6) . ?
C3 C4 1.394(6) . ?
C3 H3 0.9500 . ?
C4 C5 1.392(6) . ?
C4 H4 0.9500 . ?
C5 C6 1.387(6) . ?
C5 H5 0.9500 . ?
C6 H6 0.9500 . ?
C7 O3 1.437(4) . ?
C7 H7A 0.9800 . ?
C7 H7B 0.9800 . ?
C7 H7C 0.9800 . ?
C8 N1 1.468(5) . ?
C8 C9 1.541(6) . ?
C8 H8A 0.9900 . ?
C8 H8B 0.9900 . ?
C9 C11 1.503(6) . ?
C9 C10 1.536(5) . ?
C9 H9 1.0000 . ?
C10 H10A 0.9800 . ?
C10 H10B 0.9800 . ?
C10 H10C 0.9800 . ?
C11 C12 1.277(7) . ?
C11 H11 0.9500 . ?
C12 H12A 0.9500 . ?
C12 H12B 0.9500 . ?
C13 C18 1.385(6) . ?
C13 C14 1.389(5) . ?
C13 S1 1.770(4) . ?
C14 C15 1.385(6) . ?
C14 H14 0.9500 . ?
C15 C16 1.389(6) . ?
C15 H15 0.9500 . ?
C16 C17 1.384(6) . ?
C16 N2 1.468(5) . ?
C17 C18 1.378(6) . ?
C17 H17 0.9500 . ?
C18 H18 0.9500 . ?
C19 C24 1.387(6) . ?
C19 C20 1.408(6) . ?
C19 N3 1.439(5) . ?
C20 O8 1.353(5) . ?
C20 C21 1.394(6) . ?
C21 C22 1.379(6) . ?
C21 H21 0.9500 . ?
C22 C23 1.378(7) . ?
C22 H22 0.9500 . ?
C23 C24 1.381(6) . ?
C23 H23 0.9500 . ?
C24 H24 0.9500 . ?
C25 O8 1.435(5) . ?
C25 H25A 0.9800 . ?
C25 H25B 0.9800 . ?
C25 H25C 0.9800 . ?
C26 N3 1.481(5) . ?
C26 C27 1.507(7) . ?
C26 H26A 0.9900 . ?
C26 H26B 0.9900 . ?
C27 C30 1.473(9) . ?
C27 C28 1.506(7) . ?
C27 H27 1.0000 . ?
C28 C29 1.294(8) . ?
C28 H28 0.9500 . ?
C29 H29A 0.9500 . ?
C29 H29B 0.9500 . ?
C30 H30A 0.9800 . ?
C30 H30B 0.9800 . ?
C30 H30C 0.9800 . ?
C31 C36 1.394(6) . ?
C31 C32 1.397(6) . ?
C31 S2 1.767(4) . ?
C32 C33 1.384(6) . ?
C32 H32 0.9500 . ?
C33 C34 1.389(6) . ?
C33 H33 0.9500 . ?
C34 C35 1.372(6) . ?
C34 N4 1.478(5) . ?
C35 C36 1.379(6) . ?
C35 H35 0.9500 . ?
C36 H36 0.9500 . ?
N1 S1 1.629(4) . ?
N2 O4 1.233(5) . ?
N2 O5 1.234(5) . ?
N3 S2 1.631(4) . ?
N4 O9 1.204(5) . ?
N4 O10 1.211(5) . ?
O1 S1 1.429(3) . ?
O2 S1 1.432(3) . ?
O6 S2 1.434(3) . ?
O7 S2 1.426(3) . ?

loop_
_geom_angle_atom_site_label_1
_geom_angle_atom_site_label_2
_geom_angle_atom_site_label_3
_geom_angle
_geom_angle_site_symmetry_1
_geom_angle_site_symmetry_3
_geom_angle_publ_flag
C6 C1 C2 119.7(4) . . ?
C6 C1 N1 119.3(4) . . ?
C2 C1 N1 121.0(4) . . ?
O3 C2 C3 124.6(4) . . ?
O3 C2 C1 115.4(4) . . ?
C3 C2 C1 119.9(4) . . ?
C2 C3 C4 119.8(4) . . ?
C2 C3 H3 120.1 . . ?
C4 C3 H3 120.1 . . ?
C5 C4 C3 120.5(4) . . ?
C5 C4 H4 119.8 . . ?
C3 C4 H4 119.8 . . ?
C6 C5 C4 119.4(4) . . ?
C6 C5 H5 120.3 . . ?
C4 C5 H5 120.3 . . ?
C1 C6 C5 120.7(4) . . ?
C1 C6 H6 119.7 . . ?
C5 C6 H6 119.7 . . ?
O3 C7 H7A 109.5 . . ?
O3 C7 H7B 109.5 . . ?
H7A C7 H7B 109.5 . . ?
O3 C7 H7C 109.5 . . ?
H7A C7 H7C 109.5 . . ?
H7B C7 H7C 109.5 . . ?
N1 C8 C9 111.1(3) . . ?
N1 C8 H8A 109.4 . . ?
C9 C8 H8A 109.4 . . ?
N1 C8 H8B 109.4 . . ?
C9 C8 H8B 109.4 . . ?
H8A C8 H8B 108.0 . . ?
C11 C9 C10 112.1(3) . . ?
C11 C9 C8 110.5(4) . . ?
C10 C9 C8 108.7(3) . . ?
C11 C9 H9 108.5 . . ?
C10 C9 H9 108.5 . . ?
C8 C9 H9 108.5 . . ?
C9 C10 H10A 109.5 . . ?
C9 C10 H10B 109.5 . . ?
H10A C10 H10B 109.5 . . ?
C9 C10 H10C 109.5 . . ?
H10A C10 H10C 109.5 . . ?
H10B C10 H10C 109.5 . . ?
C12 C11 C9 126.1(5) . . ?
C12 C11 H11 117.0 . . ?
C9 C11 H11 117.0 . . ?
C11 C12 H12A 120.0 . . ?
C11 C12 H12B 120.0 . . ?
H12A C12 H12B 120.0 . . ?
C18 C13 C14 121.4(4) . . ?
C18 C13 S1 119.3(3) . . ?
C14 C13 S1 119.3(3) . . ?
C15 C14 C13 119.3(4) . . ?
C15 C14 H14 120.3 . . ?
C13 C14 H14 120.3 . . ?
C14 C15 C16 118.5(4) . . ?
C14 C15 H15 120.8 . . ?
C16 C15 H15 120.8 . . ?
C17 C16 C15 122.5(4) . . ?
C17 C16 N2 118.8(4) . . ?
C15 C16 N2 118.8(4) . . ?
C18 C17 C16 118.5(4) . . ?
C18 C17 H17 120.7 . . ?
C16 C17 H17 120.7 . . ?
C17 C18 C13 119.8(4) . . ?
C17 C18 H18 120.1 . . ?
C13 C18 H18 120.1 . . ?
C24 C19 C20 120.3(4) . . ?
C24 C19 N3 118.6(4) . . ?
C20 C19 N3 121.1(4) . . ?
O8 C20 C21 124.7(4) . . ?
O8 C20 C19 116.5(4) . . ?
C21 C20 C19 118.8(4) . . ?
C22 C21 C20 119.7(4) . . ?
C22 C21 H21 120.2 . . ?
C20 C21 H21 120.2 . . ?
C21 C22 C23 121.8(4) . . ?
C21 C22 H22 119.1 . . ?
C23 C22 H22 119.1 . . ?
C22 C23 C24 119.2(4) . . ?
C22 C23 H23 120.4 . . ?
C24 C23 H23 120.4 . . ?
C23 C24 C19 120.3(4) . . ?
C23 C24 H24 119.8 . . ?
C19 C24 H24 119.8 . . ?
O8 C25 H25A 109.5 . . ?
O8 C25 H25B 109.5 . . ?
H25A C25 H25B 109.5 . . ?
O8 C25 H25C 109.5 . . ?
H25A C25 H25C 109.5 . . ?
H25B C25 H25C 109.5 . . ?
N3 C26 C27 111.2(4) . . ?
N3 C26 H26A 109.4 . . ?
C27 C26 H26A 109.4 . . ?
N3 C26 H26B 109.4 . . ?
C27 C26 H26B 109.4 . . ?
H26A C26 H26B 108.0 . . ?
C30 C27 C28 111.6(4) . . ?
C30 C27 C26 118.1(7) . . ?
C28 C27 C26 108.2(5) . . ?
C30 C27 H27 106.0 . . ?
C28 C27 H27 106.0 . . ?
C26 C27 H27 106.0 . . ?
C29 C28 C27 123.6(6) . . ?
C29 C28 H28 118.2 . . ?
C27 C28 H28 118.2 . . ?
C28 C29 H29A 120.0 . . ?
C28 C29 H29B 120.0 . . ?
H29A C29 H29B 120.0 . . ?
C27 C30 H30A 109.5 . . ?
C27 C30 H30B 109.5 . . ?
H30A C30 H30B 109.5 . . ?
C27 C30 H30C 109.5 . . ?
H30A C30 H30C 109.5 . . ?
H30B C30 H30C 109.5 . . ?
C36 C31 C32 121.2(4) . . ?
C36 C31 S2 119.8(3) . . ?
C32 C31 S2 118.9(3) . . ?
C33 C32 C31 119.2(4) . . ?
C33 C32 H32 120.4 . . ?
C31 C32 H32 120.4 . . ?
C32 C33 C34 118.3(4) . . ?
C32 C33 H33 120.9 . . ?
C34 C33 H33 120.9 . . ?
C35 C34 C33 123.1(4) . . ?
C35 C34 N4 118.7(4) . . ?
C33 C34 N4 118.2(4) . . ?
C34 C35 C36 118.8(4) . . ?
C34 C35 H35 120.6 . . ?
C36 C35 H35 120.6 . . ?
C35 C36 C31 119.4(4) . . ?
C35 C36 H36 120.3 . . ?
C31 C36 H36 120.3 . . ?
C1 N1 C8 118.3(3) . . ?
C1 N1 S1 117.0(3) . . ?
C8 N1 S1 120.9(3) . . ?
O4 N2 O5 122.9(4) . . ?
O4 N2 C16 118.9(4) . . ?
O5 N2 C16 118.2(4) . . ?
C19 N3 C26 118.8(4) . . ?
C19 N3 S2 117.1(3) . . ?
C26 N3 S2 119.6(3) . . ?
O9 N4 O10 124.2(4) . . ?
O9 N4 C34 117.6(4) . . ?
O10 N4 C34 118.2(4) . . ?
C2 O3 C7 116.3(3) . . ?
C20 O8 C25 118.0(3) . . ?
O1 S1 O2 120.1(2) . . ?
O1 S1 N1 107.48(18) . . ?
O2 S1 N1 107.66(19) . . ?
O1 S1 C13 107.3(2) . . ?
O2 S1 C13 107.27(19) . . ?
N1 S1 C13 106.24(18) . . ?
O7 S2 O6 119.6(2) . . ?
O7 S2 N3 107.4(2) . . ?
O6 S2 N3 108.1(2) . . ?
O7 S2 C31 107.00(19) . . ?
O6 S2 C31 107.6(2) . . ?
N3 S2 C31 106.5(2) . . ?

loop_
_geom_torsion_atom_site_label_1
_geom_torsion_atom_site_label_2
_geom_torsion_atom_site_label_3
_geom_torsion_atom_site_label_4
_geom_torsion
_geom_torsion_site_symmetry_1
_geom_torsion_site_symmetry_2
_geom_torsion_site_symmetry_3
_geom_torsion_site_symmetry_4
_geom_torsion_publ_flag
C6 C1 C2 O3 179.3(3) . . . . ?
N1 C1 C2 O3 -0.3(5) . . . . ?
C6 C1 C2 C3 -1.4(6) . . . . ?
N1 C1 C2 C3 179.0(4) . . . . ?
O3 C2 C3 C4 -180.0(4) . . . . ?
C1 C2 C3 C4 0.7(6) . . . . ?
C2 C3 C4 C5 0.7(6) . . . . ?
C3 C4 C5 C6 -1.4(6) . . . . ?
C2 C1 C6 C5 0.6(6) . . . . ?
N1 C1 C6 C5 -179.8(4) . . . . ?
C4 C5 C6 C1 0.8(6) . . . . ?
N1 C8 C9 C11 63.7(5) . . . . ?
N1 C8 C9 C10 -172.9(4) . . . . ?
C10 C9 C11 C12 112.2(5) . . . . ?
C8 C9 C11 C12 -126.4(5) . . . . ?
C18 C13 C14 C15 -0.8(7) . . . . ?
S1 C13 C14 C15 175.9(3) . . . . ?
C13 C14 C15 C16 -0.6(7) . . . . ?
C14 C15 C16 C17 1.8(7) . . . . ?
C14 C15 C16 N2 -177.5(4) . . . . ?
C15 C16 C17 C18 -1.6(7) . . . . ?
N2 C16 C17 C18 177.7(4) . . . . ?
C16 C17 C18 C13 0.2(7) . . . . ?
C14 C13 C18 C17 1.0(7) . . . . ?
S1 C13 C18 C17 -175.7(4) . . . . ?
C24 C19 C20 O8 -179.9(4) . . . . ?
N3 C19 C20 O8 3.0(6) . . . . ?
C24 C19 C20 C21 -0.1(6) . . . . ?
N3 C19 C20 C21 -177.2(4) . . . . ?
O8 C20 C21 C22 -179.9(4) . . . . ?
C19 C20 C21 C22 0.3(6) . . . . ?
C20 C21 C22 C23 -0.8(7) . . . . ?
C21 C22 C23 C24 1.0(7) . . . . ?
C22 C23 C24 C19 -0.8(7) . . . . ?
C20 C19 C24 C23 0.4(6) . . . . ?
N3 C19 C24 C23 177.6(4) . . . . ?
N3 C26 C27 C30 -51.5(8) . . . . ?
N3 C26 C27 C28 -179.4(5) . . . . ?
C30 C27 C28 C29 134.4(8) . . . . ?
C26 C27 C28 C29 -94.0(8) . . . . ?
C36 C31 C32 C33 -0.7(7) . . . . ?
S2 C31 C32 C33 174.7(4) . . . . ?
C31 C32 C33 C34 0.2(7) . . . . ?
C32 C33 C34 C35 0.9(8) . . . . ?
C32 C33 C34 N4 -177.3(4) . . . . ?
C33 C34 C35 C36 -1.6(8) . . . . ?
N4 C34 C35 C36 176.6(4) . . . . ?
C34 C35 C36 C31 1.0(7) . . . . ?
C32 C31 C36 C35 0.1(7) . . . . ?
S2 C31 C36 C35 -175.3(4) . . . . ?
C6 C1 N1 C8 -113.9(4) . . . . ?
C2 C1 N1 C8 65.7(5) . . . . ?
C6 C1 N1 S1 87.7(4) . . . . ?
C2 C1 N1 S1 -92.7(4) . . . . ?
C9 C8 N1 C1 71.1(5) . . . . ?
C9 C8 N1 S1 -131.4(3) . . . . ?
C17 C16 N2 O4 0.9(7) . . . . ?
C15 C16 N2 O4 -179.8(5) . . . . ?
C17 C16 N2 O5 -179.7(5) . . . . ?
C15 C16 N2 O5 -0.4(7) . . . . ?
C24 C19 N3 C26 117.1(4) . . . . ?
C20 C19 N3 C26 -65.7(5) . . . . ?
C24 C19 N3 S2 -86.9(4) . . . . ?
C20 C19 N3 S2 90.3(4) . . . . ?
C27 C26 N3 C19 -73.9(6) . . . . ?
C27 C26 N3 S2 130.7(4) . . . . ?
C35 C34 N4 O9 -173.8(5) . . . . ?
C33 C34 N4 O9 4.4(7) . . . . ?
C35 C34 N4 O10 4.2(7) . . . . ?
C33 C34 N4 O10 -177.5(5) . . . . ?
C3 C2 O3 C7 -7.7(6) . . . . ?
C1 C2 O3 C7 171.6(3) . . . . ?
C21 C20 O8 C25 10.0(6) . . . . ?
C19 C20 O8 C25 -170.2(4) . . . . ?
C1 N1 S1 O1 -169.4(3) . . . . ?
C8 N1 S1 O1 32.9(3) . . . . ?
C1 N1 S1 O2 -38.6(3) . . . . ?
C8 N1 S1 O2 163.7(3) . . . . ?
C1 N1 S1 C13 76.0(3) . . . . ?
C8 N1 S1 C13 -81.7(3) . . . . ?
C18 C13 S1 O1 -35.8(4) . . . . ?
C14 C13 S1 O1 147.4(4) . . . . ?
C18 C13 S1 O2 -166.2(3) . . . . ?
C14 C13 S1 O2 17.0(4) . . . . ?
C18 C13 S1 N1 78.9(4) . . . . ?
C14 C13 S1 N1 -97.9(4) . . . . ?
C19 N3 S2 O7 40.9(3) . . . . ?
C26 N3 S2 O7 -163.2(3) . . . . ?
C19 N3 S2 O6 171.3(3) . . . . ?
C26 N3 S2 O6 -32.9(4) . . . . ?
C19 N3 S2 C31 -73.4(3) . . . . ?
C26 N3 S2 C31 82.4(3) . . . . ?
C36 C31 S2 O7 -19.3(5) . . . . ?
C32 C31 S2 O7 165.2(4) . . . . ?
C36 C31 S2 O6 -149.0(4) . . . . ?
C32 C31 S2 O6 35.5(4) . . . . ?
C36 C31 S2 N3 95.3(4) . . . . ?
C32 C31 S2 N3 -80.2(4) . . . . ?

_refine_diff_density_max         0.370
_refine_diff_density_min         -0.363
_refine_diff_density_rms         0.048

_shelx_res_file                  
;

    shelx.res created by SHELXL-2014/7


TITL so1171 in P21, colorless prisms, cut, Agilent
CELL  1.54184   6.7708  15.0499  18.2635   90.000   98.942   90.000
ZERR     4.00   0.0003   0.0006   0.0007    0.000    0.004    0.000
LATT  -1
SYMM  - X, 1/2 + Y, - Z
SFAC  C    H    N    O    S
UNIT  72   80   8    20   4
MERG   2
TWIN
size .07 .15 .23
FMAP   2
PLAN   20
ACTA
BOND   $H
L.S.   8
conf
TEMP  -173.00
WGHT    0.059400    0.750300
BASF  -0.04763
FVAR       5.30511
C1    1   -0.258644    0.365197   -0.022636    11.00000    0.02640    0.02175 =
         0.02057   -0.00213    0.00759    0.00499
C2    1   -0.137616    0.332013    0.040798    11.00000    0.02196    0.02215 =
         0.02609   -0.00424    0.00265    0.00284
C3    1   -0.213257    0.269474    0.084746    11.00000    0.03577    0.01890 =
         0.02428    0.00113    0.00827    0.00272
AFIX  43
H3    2   -0.132123    0.247398    0.128047    11.00000   -1.20000
AFIX   0
C4    1   -0.408817    0.239069    0.065197    11.00000    0.03358    0.02184 =
         0.02972    0.00091    0.01187   -0.00415
AFIX  43
H4    2   -0.461124    0.196674    0.095623    11.00000   -1.20000
AFIX   0
C5    1   -0.528046    0.270371    0.001414    11.00000    0.02453    0.02737 =
         0.03761   -0.00235    0.00876   -0.00211
AFIX  43
H5    2   -0.660233    0.248516   -0.012357    11.00000   -1.20000
AFIX   0
C6    1   -0.452208    0.333721   -0.041843    11.00000    0.02442    0.02830 =
         0.02618   -0.00257    0.00209    0.00239
AFIX  43
H6    2   -0.533702    0.355775   -0.085071    11.00000   -1.20000
AFIX   0
C7    1    0.168396    0.342817    0.124517    11.00000    0.02797    0.03705 =
         0.02336   -0.00059   -0.00115    0.00457
AFIX 137
H7A   2    0.096671    0.360236    0.164918    11.00000   -1.50000
H7B   2    0.297259    0.373719    0.130020    11.00000   -1.50000
H7C   2    0.191020    0.278484    0.126243    11.00000   -1.50000
AFIX   0
C8    1   -0.020895    0.406545   -0.108821    11.00000    0.02806    0.03466 =
         0.02494   -0.00126    0.01109   -0.00167
AFIX  23
H8A   2    0.087758    0.378228   -0.074091    11.00000   -1.20000
H8B   2    0.033837    0.460675   -0.129055    11.00000   -1.20000
AFIX   0
C9    1   -0.094072    0.341839   -0.172690    11.00000    0.03221    0.02963 =
         0.02845   -0.00026    0.00672   -0.00351
AFIX  13
H9    2   -0.157711    0.289533   -0.151923    11.00000   -1.20000
AFIX   0
C10   1    0.087501    0.309143   -0.206096    11.00000    0.03281    0.05203 =
         0.03747   -0.00528    0.00769    0.00868
AFIX 137
H10A  2    0.152979    0.359862   -0.225933    11.00000   -1.50000
H10B  2    0.043245    0.266878   -0.246111    11.00000   -1.50000
H10C  2    0.182136    0.279825   -0.167560    11.00000   -1.50000
AFIX   0
C11   1   -0.247390    0.385896   -0.229546    11.00000    0.04671    0.05676 =
         0.02200   -0.00107    0.00148    0.00645
AFIX  43
H11   2   -0.211028    0.440929   -0.249171    11.00000   -1.20000
AFIX   0
C12   1   -0.421937    0.356227   -0.253910    11.00000    0.04327    0.07446 =
         0.03852   -0.01509   -0.00825    0.01678
AFIX  93
H12A  2   -0.464980    0.301443   -0.235917    11.00000   -1.20000
H12B  2   -0.508750    0.388939   -0.290030    11.00000   -1.20000
AFIX   0
C13   1   -0.054773    0.562335    0.029765    11.00000    0.03349    0.01684 =
         0.02799    0.00105    0.00858    0.00061
C14   1   -0.118004    0.560366    0.098542    11.00000    0.02841    0.03080 =
         0.03258    0.00014    0.01239    0.00088
AFIX  43
H14   2   -0.253842    0.548254    0.102175    11.00000   -1.20000
AFIX   0
C15   1    0.019010    0.576240    0.161777    11.00000    0.03910    0.03236 =
         0.02739   -0.00285    0.01590    0.00287
AFIX  43
H15   2   -0.021147    0.575765    0.209355    11.00000   -1.20000
AFIX   0
C16   1    0.216431    0.592866    0.154021    11.00000    0.03364    0.02346 =
         0.02817   -0.00499    0.00349   -0.00269
C17   1    0.279618    0.596508    0.085579    11.00000    0.03226    0.02552 =
         0.03342   -0.00151    0.01084   -0.00474
AFIX  43
H17   2    0.414976    0.609478    0.081797    11.00000   -1.20000
AFIX   0
C18   1    0.141887    0.580907    0.023038    11.00000    0.03620    0.02523 =
         0.03049    0.00260    0.01475   -0.00254
AFIX  43
H18   2    0.181740    0.582888   -0.024565    11.00000   -1.20000
AFIX   0
C19   1    1.251777    0.632286    0.525987    11.00000    0.02633    0.02793 =
         0.02286   -0.00114    0.00690   -0.00192
C20   1    1.126904    0.666380    0.463430    11.00000    0.03109    0.02752 =
         0.02128   -0.00411    0.00769    0.00149
C21   1    1.202840    0.730875    0.420644    11.00000    0.04103    0.02797 =
         0.02858    0.00063    0.00553    0.00264
AFIX  43
H21   2    1.121012    0.754961    0.378330    11.00000   -1.20000
AFIX   0
C22   1    1.397308    0.759544    0.440038    11.00000    0.04668    0.02706 =
         0.03699   -0.00219    0.01670   -0.00412
AFIX  43
H22   2    1.448397    0.803007    0.410227    11.00000   -1.20000
AFIX   0
C23   1    1.519617    0.726841    0.501523    11.00000    0.03346    0.03336 =
         0.03846   -0.00683    0.01042   -0.00652
AFIX  43
H23   2    1.652507    0.748222    0.514353    11.00000   -1.20000
AFIX   0
C24   1    1.446636    0.662620    0.544245    11.00000    0.02837    0.02835 =
         0.02930   -0.00368    0.00856   -0.00021
AFIX  43
H24   2    1.530331    0.639098    0.586357    11.00000   -1.20000
AFIX   0
C25   1    0.818262    0.655578    0.380307    11.00000    0.03940    0.03844 =
         0.02714   -0.00015   -0.00037    0.00632
AFIX 137
H25A  2    0.797619    0.720016    0.377525    11.00000   -1.50000
H25B  2    0.688638    0.625581    0.376678    11.00000   -1.50000
H25C  2    0.886143    0.636308    0.339395    11.00000   -1.50000
AFIX   0
C26   1    1.017971    0.582003    0.611957    11.00000    0.03856    0.04768 =
         0.03045   -0.00757    0.01566   -0.01005
AFIX  23
H26A  2    0.964471    0.525454    0.628444    11.00000   -1.20000
H26B  2    0.908793    0.612506    0.579059    11.00000   -1.20000
AFIX   0
C27   1    1.087282    0.639612    0.678490    11.00000    0.05948    0.08387 =
         0.03378   -0.02273    0.01012    0.00214
AFIX  13
H27   2    1.120613    0.698665    0.658478    11.00000   -1.20000
AFIX   0
C28   1    0.912038    0.655438    0.718473    11.00000    0.07817    0.05510 =
         0.02950   -0.00700    0.01222    0.01240
AFIX  43
H28   2    0.884964    0.612639    0.753839    11.00000   -1.20000
AFIX   0
C29   1    0.796246    0.724130    0.707320    11.00000    0.08581    0.06008 =
         0.05607   -0.01276    0.01801   -0.01303
AFIX  93
H29A  2    0.819799    0.767990    0.672278    11.00000   -1.20000
H29B  2    0.687704    0.730687    0.734178    11.00000   -1.20000
AFIX   0
C30   1    1.266199    0.611689    0.729860    11.00000    0.07445    0.21291 =
         0.04312   -0.04233    0.02091   -0.03628
AFIX 137
H30A  2    1.315532    0.661591    0.762060    11.00000   -1.50000
H30B  2    1.370324    0.592846    0.701450    11.00000   -1.50000
H30C  2    1.231740    0.562056    0.760236    11.00000   -1.50000
AFIX   0
C31   1    1.056905    0.438306    0.465169    11.00000    0.02978    0.02612 =
         0.02874    0.00103    0.00232    0.00278
C32   1    0.859321    0.416634    0.470906    11.00000    0.03520    0.03025 =
         0.02573    0.00260    0.00579   -0.00506
AFIX  43
H32   2    0.819574    0.409128    0.518169    11.00000   -1.20000
AFIX   0
C33   1    0.722112    0.406221    0.406927    11.00000    0.02912    0.03454 =
         0.03284   -0.00227    0.00500   -0.00286
AFIX  43
H33   2    0.586716    0.391712    0.409327    11.00000   -1.20000
AFIX   0
C34   1    0.787511    0.417534    0.339126    11.00000    0.03724    0.02949 =
         0.02474   -0.00497    0.00321    0.00303
C35   1    0.981842    0.437304    0.332675    11.00000    0.03652    0.03863 =
         0.02580   -0.00304    0.00777    0.00516
AFIX  43
H35   2    1.021512    0.443096    0.285243    11.00000   -1.20000
AFIX   0
C36   1    1.118537    0.448615    0.396289    11.00000    0.02964    0.03732 =
         0.03048    0.00017    0.00791    0.00285
AFIX  43
H36   2    1.253463    0.463295    0.393214    11.00000   -1.20000
AFIX   0
N1    3   -0.184406    0.431337   -0.068675    11.00000    0.02445    0.02259 =
         0.02361    0.00100    0.00684   -0.00065
N2    3    0.364122    0.606043    0.220994    11.00000    0.04492    0.03846 =
         0.03138   -0.00922    0.00593   -0.00162
N3    3    1.183914    0.562853    0.570168    11.00000    0.03086    0.03571 =
         0.01789    0.00016    0.00581   -0.00115
N4    3    0.638864    0.410381    0.270965    11.00000    0.03550    0.04649 =
         0.03207   -0.00967   -0.00140   -0.00010
O1    4   -0.174707    0.587179   -0.110078    11.00000    0.04676    0.02911 =
         0.03069    0.00990    0.00771   -0.00206
O2    4   -0.422686    0.540493   -0.031102    11.00000    0.02671    0.02761 =
         0.03961    0.00237    0.00738    0.00849
O3    4    0.051479    0.366290    0.054701    11.00000    0.02552    0.02741 =
         0.02510    0.00172    0.00021   -0.00211
O4    4    0.539386    0.621047    0.214289    11.00000    0.03314    0.08083 =
         0.04562   -0.01997    0.00539   -0.00597
O5    4    0.306121    0.602270    0.281704    11.00000    0.05702    0.09718 =
         0.03013   -0.01412    0.00807   -0.01855
O6    4    1.175406    0.403116    0.603843    11.00000    0.05348    0.04257 =
         0.03177    0.01536   -0.00700   -0.01243
O7    4    1.422102    0.457697    0.527872    11.00000    0.03021    0.03106 =
         0.04470    0.00070   -0.00162    0.00436
O8    4    0.938909    0.633360    0.449604    11.00000    0.02791    0.03678 =
         0.02532    0.00096    0.00069    0.00104
O9    4    0.466434    0.400479    0.278047    11.00000    0.04137    0.11857 =
         0.04370   -0.01567   -0.00151   -0.01543
O10   4    0.697110    0.417202    0.211798    11.00000    0.06195    0.07050 =
         0.02683   -0.00668   -0.00077   -0.00627
S1    5   -0.226104    0.534977   -0.050458    11.00000    0.02912    0.02290 =
         0.02683    0.00477    0.00602    0.00301
S2    5    1.225776    0.460682    0.546969    11.00000    0.03305    0.02891 =
         0.02682    0.00581   -0.00090   -0.00297
HKLF    4

REM  so1171 in P21, colorless prisms, cut, Agilent
REM R1 =  0.0406 for    4448 Fo > 4sig(Fo)  and  0.0430 for all    4742 data
REM    474 parameters refined using      1 restraints

END

WGHT      0.0583      0.7795

REM Highest difference peak  0.370,  deepest hole -0.363,  1-sigma level  0.048
Q1    1   1.0286  0.5873  0.6872  11.00000  0.05    0.37
Q2    1   1.2013  0.6674  0.7078  11.00000  0.05    0.36
Q3    1   1.3824  0.6378  0.7589  11.00000  0.05    0.35
Q4    1  -0.0198  0.4064 -0.1926  11.00000  0.05    0.29
Q5    1  -0.1382  0.5464 -0.0059  11.00000  0.05    0.28
Q6    1  -0.1956  0.3375 -0.2104  11.00000  0.05    0.28
Q7    1   1.1308  0.4516  0.5020  11.00000  0.05    0.26
Q8    1   1.1095  0.4360  0.6155  11.00000  0.05    0.25
Q9    1   0.7765  0.3963  0.3753  11.00000  0.05    0.23
Q10   1  -0.2167  0.3529  0.0146  11.00000  0.05    0.23
Q11   1   1.1714  0.4038  0.5821  11.00000  0.05    0.23
Q12   1  -0.1654  0.5927 -0.0799  11.00000  0.05    0.21
Q13   1  -0.0652  0.5437  0.0607  11.00000  0.05    0.19
Q14   1   1.4059  0.6187  0.6980  11.00000  0.05    0.19
Q15   1   0.1748  0.3815 -0.2125  11.00000  0.05    0.19
Q16   1  -0.3618  0.4170 -0.2931  11.00000  0.05    0.19
Q17   1   1.2010  0.6433  0.4882  11.00000  0.05    0.18
Q18   1   0.4507  0.3558  0.3092  11.00000  0.05    0.18
Q19   1  -0.1114  0.5582 -0.1202  11.00000  0.05    0.18
Q20   1   0.8954  0.5664  0.5739  11.00000  0.05    0.18
;
_shelx_res_checksum              23130

_shelx_hkl_file                  
;
   0   0  -1 279.558 32.4522  10
   0   0  -2 345584. 4510.72  10
   0   0  -3 134.430 54.5651  10
   0   0  -4 205300. 3026.75  10
   0   0  -5 1882.16 171.607  11
   0   0  -5 2089.34 217.203  10
   0   0  -6 152182. 2662.52  10
   0   0  -6 159634. 2492.66  11
   0   0  -7 1512.07 217.565  10
   0   0  -7 1651.03 186.566  11
   0   0  -8 40612.6 1234.20  10
   0   0  -8 40840.7 1078.50  11
   0   0  -9 1363.55 201.967  11
   0   0  -9 1398.58 250.398  10
   0   0 -10 19173.1 782.897  11
   0   0 -10 19852.3 955.010  10
   0   0 -11 752.941 167.900  11
   0   0 -11 939.160 240.216  10
   0   0 -12 90002.4 2488.50  10
   0   0 -13 401.572 186.450  10
   0   0 -14 11421.7 444.402   3
   0   0 -15 7356.40 361.131   3
   0   0 -16 30888.6 805.295   3
   0   0 -17 312.033 90.9660   3
   0   0 -18 29769.3 762.377   3
   0   0 -19 313.740 83.3278   3
   0   0 -20 40.0316 49.6051   3
   0   0 -21 128.646 50.5323   3
   0   0 -21 146.783 74.4586   5
   0   0 -22 329.130 63.2537   5
   0   1   0 27.2291 21.3259  11
   0   1  -1 21755.4 391.059  10
   0   1  -1 22330.1 416.541  11
   0  -1  -2 4308.39 177.908  10
   0   1  -2 4684.42 178.450   9
   0   1  -2 4100.75 176.353  10
   0   1  -2 4153.04 168.991  11
   0  -1  -3 99259.5 1569.21  10
   0   1  -3 100055. 1481.03   9
   0   1  -3 98629.0 1504.94  11
   0   1  -3 96102.5 1559.99  10
   0  -1  -4 258949. 3700.96  10
   0   1  -4 255228. 3695.01  10
   0   1  -4 258731. 3525.00   9
   0   1  -4 262611. 3591.89  11
   0  -1  -5 102877. 1830.04  10
   0   1  -5 99426.2 1818.09  10
   0   1  -5 101267. 1687.95  11
   0   1  -6 35530.5 983.464  10
   0  -1  -6 35206.3 979.613  10
   0   1  -6 34470.4 850.304  11
   0   1  -7 7193.85 380.565  11
   0  -1  -7 7396.66 453.111  10
   0   1  -7 7526.16 469.685  10
   0   1  -8 2629.73 304.937  10
   0   1  -8 2816.17 264.720  11
   0  -1  -8 3401.05 292.409  11
   0  -1  -8 3503.18 341.858  10
   0   1  -9 6533.20 514.687  10
   0  -1  -9 6822.08 512.414  10
   0   1  -9 6834.28 429.478  11
   0  -1  -9 7009.03 446.388  11
   0  -1 -10 4447.56 375.391  11
   0  -1 -10 4386.68 442.125  10
   0   1 -10 3826.29 424.667  10
   0   1 -10 4552.45 368.184  11
   0   1 -11 755.633 225.169  10
   0  -1 -11 771.626 185.265  11
   0   1 -11 571.578 160.210  11
   0  -1 -11 865.312 230.055  10
   0   1 -12 3322.14 450.162  10
   0   1 -13 1217.27 307.447  10
   0   1 -13 1316.12 148.682   3
   0   1 -14 31631.5 815.268   3
   0  -1 -14 33888.9 814.549   3
   0   1 -15 45034.8 1011.39   3
   0  -1 -15 41551.9 973.393   3
   0  -1 -16 6437.35 331.118   3
   0   1 -16 5902.47 330.590   3
   0  -1 -17 667.557 117.904   3
   0   1 -17 758.664 129.238   3
   0  -1 -18 517.019 105.050   3
   0   1 -18 803.401 129.102   3
   0   1 -19 221.294 77.6770   3
   0  -1 -19 480.422 91.1115   3
   0   1 -20 313.609 78.7375   3
   0   1 -21 1612.62 124.913   3
   0   1 -21 1400.88 132.824   5
   0  -1 -22 361.723 66.8721   5
   0   1 -22 438.449 65.8228   5
   0   2   0 204120. 2833.38  11
   0   2  -1 5554.98 178.626  10
   0   2   1 4922.14 164.887   4
   0   2  -1 5535.70 227.754  11
   0   2  -2 27136.8 598.343  11
   0   2  -2 27349.5 625.558   9
   0   2   2 26930.3 436.773   4
   0   2  -2 26611.7 553.463  10
   0   2  -3 2850.04 195.164   9
   0   2  -3 3248.70 194.608  11
   0   2  -3 3041.09 191.573  10
   0   2  -4 55.7588 69.2533   9
   0   2  -4 74.9717 69.2593  10
   0   2  -4 34.2715 63.8857  11
   0  -2  -4 200.927 80.7901  10
   0  -2  -5 6621.15 355.426  10
   0   2  -5 6603.39 330.063  11
   0   2  -5 7302.90 336.915   9
   0   2  -5 6781.14 370.164  10
   0   2  -6 8206.75 391.465  11
   0  -2  -6 9293.40 466.805  10
   0   2  -6 8393.74 453.597  10
   0   2  -7 10059.1 472.281  11
   0  -2  -7 11896.1 575.534  10
   0   2  -7 11152.4 573.157  10
   0   2  -8 4382.17 395.505  10
   0   2  -8 4505.68 331.633  11
   0  -2  -8 4677.48 393.613  10
   0  -2  -9 3930.25 389.720  10
   0   2  -9 3996.80 404.218  10
   0   2  -9 4162.51 339.171  11
   0   2 -10 19332.7 960.271  10
   0  -2 -10 20461.9 858.982  11
   0   2 -10 19948.1 803.036  11
   0   2 -11 5998.57 564.092  10
   0  -2 -11 5035.24 444.750  11
   0   2 -12 22651.6 1185.20  10
   0   2 -13 1973.15 180.344   3
   0   2 -13 1840.37 368.059  10
   0   2 -14 22601.2 666.506   3
   0   2 -14 23549.9 1316.17  10
   0   2 -15 21076.9 651.944   3
   0   2 -16 10736.6 452.572   3
   0   2 -17 5640.30 320.849   3
   0   2 -18 3957.77 263.724   3
   0   2 -19 1280.87 144.551   3
   0   2 -20 1127.76 125.393   3
   0   2 -20 1408.94 150.393   5
   0   2 -21 1584.33 137.514   5
   0   2 -21 1547.86 124.983   3
   0  -2 -22 93.2491 44.8615   5
   0   2 -22 10.4813 34.7523   5
   0   3   0-16.1996 68.9600  11
   0   3  -1 4603.71 257.161  11
   0   3  -1 4403.36 180.191  10
   0   3  -2 245493. 3362.55  10
   0   3  -2 247111. 3533.01  11
   0   3  -3 167759. 2537.84  10
   0   3  -3 174374. 2627.51  11
   0   3  -3 173944. 2686.27   9
   0   3  -4 3549.86 241.682  10
   0   3  -4 3473.21 242.531  11
   0   3  -4 3470.62 254.933   9
   0   3   5 54588.1 931.109   9
   0   3  -5 57301.8 1239.82   9
   0   3  -5 55747.9 1234.57  10
   0   3  -5 56030.0 1209.82  11
   0   3  -6 1404.15 176.065  11
   0   3  -6 1597.42 193.339   9
   0   3  -6 1421.83 199.773  10
   0   3   6 1074.36 72.9025   9
   0   3  -7 20119.5 719.217  11
   0   3  -7 20628.9 798.988  10
   0   3  -8 24199.3 836.842  11
   0   3  -8 25273.7 972.237  10
   0   3  -9 9669.52 539.477  11
   0   3  -9 9929.54 639.691  10
   0   3 -10 10822.2 723.799  10
   0   3 -10 11091.5 607.410  11
   0   3 -11 838.635 244.079  10
   0   3 -12 2052.47 378.574  10
   0   3 -13 42264.0 964.575   3
   0   3 -13 41981.1 1734.67  10
   0   3 -14 72000.3 1404.04   3
   0   3 -14 70873.3 2414.60  10
   0   3 -15 16352.4 573.876   3
   0   3 -16 4872.87 303.862   3
   0   3 -17 2522.03 221.743   3
   0   3 -18 8209.77 379.768   3
   0   3 -19 812.477 124.951   3
   0   3 -19 982.549 141.849   5
   0   3 -20 284.987 85.2838   5
   0   3 -20 176.693 65.2692   3
   0   3 -21 95.5746 54.4453   5
   0   3 -21 35.8411 47.2456   3
   0   3 -22 1499.81 101.306   5
   0   3 -22 1522.67 96.1058   3
   0   4   0 515500. 7019.41   9
   0   4  -1 991971. 12575.7  10
   0   4  -1 999999. 12953.0  11
   0   4  -2 188230. 2953.82  11
   0   4  -2 185813. 2672.38  10
   0   4  -3 26638.7 812.761   9
   0   4  -3 26259.4 778.278  11
   0   4  -3 26443.0 665.761  10
   0   4  -4 7582.31 368.779  10
   0   4   4 7047.99 329.447   9
   0   4  -4 8203.64 420.816  11
   0   4  -4 8159.69 443.504   9
   0   4   5 48542.9 980.715   9
   0   4  -5 50470.7 1256.68   9
   0   4  -5 49882.7 1173.90  10
   0   4  -5 51166.8 1214.17  11
   0   4  -6 15941.3 676.364   9
   0   4   6 16555.8 447.085   9
   0   4  -6 15622.5 654.332  10
   0   4  -6 15397.6 635.756  11
   0   4  -7 3090.58 291.973  11
   0   4  -7 3414.21 329.297  10
   0   4  -7 3341.09 312.746   9
   0   4  -8 10001.3 607.757  10
   0   4  -8 10221.2 556.154  11
   0   4  -9 9235.97 627.579  10
   0   4  -9 8193.06 523.794  11
   0   4 -10 3934.18 377.163  11
   0   4 -10 3648.70 426.640  10
   0   4 -11 27795.4 1271.74  10
   0   4 -12 7606.31 684.573  10
   0   4 -12 7551.04 346.294   3
   0   4 -13 32208.1 815.487   3
   0   4 -13 31360.2 1497.72  10
   0   4 -14 2755.59 229.556   3
   0   4 -14 2985.41 482.578  10
   0   4 -15 54902.3 1192.55   3
   0   4 -16 21237.7 663.398   3
   0   4 -17 2084.47 209.307   5
   0   4 -17 2130.40 206.081   3
   0   4 -18 1731.36 179.469   3
   0   4 -18 1674.43 186.482   5
   0   4 -19 4178.50 250.708   3
   0   4 -19 4327.30 266.309   5
   0   4 -20 6248.52 286.566   5
   0   4 -20 6150.37 274.385   3
   0   4 -21 2264.17 145.818   3
   0   4 -21 2363.24 152.777   5
   0   4 -22 435.776 54.9242   5
   0   5   0 49.3589 105.828   9
   0   5   0 48.8881 39.8526  10
   0   5  -1 144892. 2138.77  10
   0   5  -1 146994. 2561.88  11
   0   5   1 143808. 2518.00   9
   0   5  -1 146806. 2581.22   9
   0   5  -2 4575.37 236.615  10
   0   5  -2 4251.20 339.298   9
   0   5   2 3850.08 301.014   9
   0   5  -2 4128.45 326.798  11
   0   5  -3 29568.9 916.997  11
   0   5  -3 29562.2 944.728   9
   0   5   3 27882.9 825.157   9
   0   5  -3 27752.1 720.634  10
   0   5   4 9193.46 430.951   9
   0   5  -4 10116.0 525.992  11
   0   5  -4 9301.06 429.252  10
   0   5  -4 9474.88 535.192   9
   0   5   5 46822.2 1059.19   9
   0   5  -5 44728.5 1137.56  10
   0   5  -5 45369.7 1232.70  11
   0   5  -5 46827.1 1301.32   9
   0   5  -6 114694. 2313.26  11
   0   5  -6 117029. 2280.27  10
   0   5   6 118251. 1968.03   9
   0   5  -6 123346. 2464.66   9
   0   5  -7 88792.2 1987.87  11
   0   5  -7 91139.7 2082.32   9
   0   5  -7 89907.4 2000.25  10
   0   5  -8 2864.15 337.449  10
   0   5  -8 3071.48 322.976  11
   0   5  -9 2492.77 338.187  10
   0   5  -9 2471.72 309.459  11
   0   5 -10 4263.44 472.992  10
   0   5 -10 4600.57 432.825  11
   0   5 -11 854.626 255.209  10
   0   5 -12 1554.30 159.977   3
   0   5 -12 1631.46 336.734  10
   0   5 -13 19075.5 605.802   3
   0   5 -13 17924.9 1131.58  10
   0   5 -14 4503.28 586.477  10
   0   5 -14 4428.27 296.898   5
   0   5 -14 4585.15 293.949   3
   0   5 -15 7860.44 395.793   5
   0   5 -15 7071.77 373.372   3
   0   5 -16 2603.12 226.074   3
   0   5 -16 2667.52 232.422   5
   0   5 -17 13210.8 497.637   3
   0   5 -17 13752.2 519.163   5
   0   5 -18 2220.29 202.910   5
   0   5 -18 2288.35 202.269   3
   0   5 -19 492.040 100.957   5
   0   5 -19 436.033 97.2654   3
   0   5 -20 600.927 93.6515   5
   0   5 -20 500.873 90.6817   3
   0   5 -21 103.194 43.2478   3
   0   5 -21 221.915 57.9773   5
   0   6   0 389902. 5196.83  10
   0   6   0 395478. 5866.38   9
   0   6   1 210115. 3501.73   9
   0   6  -1 207271. 2968.86  10
   0   6  -1 208211. 3565.36   9
   0   6  -2 8055.28 338.708  10
   0   6   2 8406.89 486.529   9
   0   6  -2 8649.56 533.067   9
   0   6  -2 8466.38 513.703  11
   0   6  -3 90215.7 2025.76   9
   0   6  -3 90619.7 1971.41  11
   0   6  -3 89028.1 1622.59  10
   0   6   3 88031.7 1853.93   9
   0   6  -4 7933.94 517.149  11
   0   6  -4 8407.14 557.380   9
   0   6  -4 7844.64 407.014  10
   0   6   4 7999.65 456.264   9
   0   6  -5 5168.07 359.645  10
   0   6  -5 4925.41 430.503   9
   0   6   5 5406.49 359.715   9
   0   6  -5 5402.83 434.298  11
   0   6  -6 29701.0 1075.18  11
   0   6  -6 30840.8 1150.80   9
   0   6  -6 29736.8 980.688  10
   0   6  -7 516.515 168.768   9
   0   6  -7 503.164 155.772  10
   0   6  -7 571.686 164.222  11
   0   6  -8 6196.43 499.756  11
   0   6  -8 6502.48 511.037  10
   0   6  -8 6942.38 557.920   9
   0   6  -9 67528.5 1914.58  10
   0   6  -9 66718.8 1848.00  11
   0   6 -10 33446.0 1274.43  11
   0   6 -10 32561.1 1348.72  10
   0   6 -11 55088.9 1126.37   3
   0   6 -11 56514.0 1154.06   5
   0   6 -11 53177.8 1861.01  10
   0   6 -12 21867.5 1206.05  10
   0   6 -12 22173.2 656.249   3
   0   6 -12 24158.2 691.779   5
   0   6 -13 48340.2 1911.02  10
   0   6 -13 50462.3 1120.63   5
   0   6 -13 49452.4 1094.00   3
   0   6 -14 8417.01 399.782   3
   0   6 -14 8630.46 414.233   5
   0   6 -15 19737.4 642.558   3
   0   6 -15 21154.7 672.270   5
   0   6 -16 11114.1 468.843   5
   0   6 -16 11260.0 460.627   3
   0   6 -17 4850.94 300.996   5
   0   6 -17 5003.50 296.882   3
   0   6 -18 1199.37 148.020   5
   0   6 -18 1247.58 149.095   3
   0   6 -19 1377.57 141.719   5
   0   6 -19 1633.22 150.257   3
   0   6 -20 1014.75 108.621   5
   0   6 -20 951.735 102.955   3
   0   6 -21 2031.28 121.374   3
   0   6 -21 1993.48 119.374   5
   0   7   0 21.6265 36.7595  10
   0   7   0 24.5188 117.431   9
   0   7  -1 16125.6 793.408   9
   0   7  -1 16225.4 484.149  10
   0   7   1 15056.2 742.972   9
   0   7  -2 5854.70 299.438  10
   0   7  -2 6294.40 502.574   9
   0   7   2 5689.37 452.193   9
   0   7   3 30279.7 1044.99   9
   0   7  -3 29480.2 1097.90  11
   0   7  -3 31088.3 1163.20   9
   0   7  -3 29998.3 819.320  10
   0   7   4 8533.02 523.069   9
   0   7  -4 7322.63 411.525  10
   0   7  -4 8145.54 568.572  11
   0   7  -4 8902.58 615.698   9
   0   7  -5 535.503 184.128   9
   0   7  -5 499.338 169.582  11
   0   7   5 787.527 162.242   9
   0   7  -5 633.929 141.952  10
   0   7  -6 52611.5 1583.82  11
   0   7  -6 51666.5 1663.87   9
   0   7  -6 51499.9 1389.92  10
   0   7  -7 11012.1 704.557  11
   0   7  -7 10556.3 622.060  10
   0   7  -7 11307.5 756.290   9
   0   7  -8 28171.0 1242.83   9
   0   7  -8 28036.3 1110.26  10
   0   7  -8 27826.4 1169.17  11
   0   7  -9 3113.09 391.468  10
   0   7  -9 2815.46 373.421  11
   0   7 -10 28334.0 1259.29  10
   0   7 -10 27776.1 730.812   5
   0   7 -11 881.546 133.904   3
   0   7 -11 866.379 249.589  10
   0   7 -11 531.619 105.719   5
   0   7 -12 2714.02 426.619  10
   0   7 -12 3016.07 227.691   3
   0   7 -12 3130.87 241.174   5
   0   7 -13 29680.5 798.813   3
   0   7 -13 31048.2 826.898   5
   0   7 -13 29708.8 1474.34  10
   0   7 -14 493.771 122.073   3
   0   7 -14 442.799 116.183   5
   0   7 -15 18940.5 622.209   5
   0   7 -15 18903.4 612.911   3
   0   7 -16 8030.44 387.500   5
   0   7 -16 8096.25 383.094   3
   0   7 -17 1945.72 180.542   3
   0   7 -17 1853.72 184.319   5
   0   7 -18 2141.89 175.753   3
   0   7 -18 1997.42 176.723   5
   0   7 -19 1116.43 120.754   3
   0   7 -19 959.672 112.580   5
   0   7 -20 2529.24 150.094   3
   0   7 -20 2452.24 147.234   5
   0   8   0 8136.17 599.796   9
   0   8   1 1140.39 245.549   9
   0   8  -1 978.326 243.794   9
   0   8  -2 13055.2 783.138   9
   0   8   2 12306.4 719.570   9
   0   8  -3 36280.7 1360.15   9
   0   8   3 34250.7 1233.52   9
   0   8  -4 6253.73 562.465   9
   0   8   4 5233.56 457.080   9
   0   8  -5 2084.99 327.692  11
   0   8   5 2169.21 292.974   9
   0   8  -5 2091.38 352.746   9
   0   8  -6 6856.43 623.442   9
   0   8  -6 6305.35 559.478  11
   0   8  -7 5239.95 516.240  11
   0   8  -7 5155.02 444.016  10
   0   8  -7 5469.24 562.765   9
   0   8  -8 907.758 245.090  11
   0   8  -8 780.425 200.220  10
   0   8  -9 1408.01 153.525   5
   0   8  -9 1605.20 288.575  10
   0   8  -9 1211.78 279.354  11
   0   8 -10 1800.22 181.748   5
   0   8 -10 2022.28 179.867   3
   0   8  10 2168.87 194.974   1
   0   8  11 700.815 122.055   1
   0   8 -11 604.275 120.114   5
   0   8 -11 731.813 118.588   3
   0   8  12 2919.57 222.748   1
   0   8 -12 2478.35 217.012   5
   0   8 -12 2732.47 220.778   3
   0   8 -13 1919.90 187.841   3
   0   8 -13 1962.98 199.686   5
   0   8 -14 12245.1 486.352   5
   0   8 -14 12903.6 490.779   3
   0   8 -15 7590.84 366.799   3
   0   8 -15 7294.90 370.663   5
   0   8 -16 4116.16 266.425   5
   0   8 -16 4266.74 264.237   3
   0   8 -17 1099.29 134.721   3
   0   8 -17 1084.81 140.418   5
   0   8 -18 496.434 94.9541   3
   0   8 -18 498.299 93.4224   5
   0   8 -19 2793.18 167.817   5
   0   8 -19 2644.50 160.833   3
   0   8 -20 115.596 40.6209   5
   0   8 -20 113.288 40.6269   3
   0   9   0 122.358 127.435   9
   0   9   1 5681.59 543.558   9
   0   9  -1 5363.20 538.354   9
   0   9  -2 76852.7 2230.27   9
   0   9   2 79146.9 2154.78   9
   0   9  -3 4411.17 508.573   9
   0   9   3 4508.53 473.504   9
   0   9   4 90376.0 2291.88   9
   0   9  -4 90300.3 2537.32   9
   0   9  -5 31681.4 1429.15   9
   0   9  -6 42833.4 1720.90   9
   0   9  -7 9130.13 784.436   9
   0   9  -8 27134.7 711.158   5
   0   9   8 26185.9 716.102   1
   0   9  -9 2791.03 214.847   5
   0   9   9 2457.72 210.948   1
   0   9 -10 1247.88 157.415   5
   0   9  10 1196.01 156.683   1
   0   9  11 8061.56 384.865   1
   0   9 -11 8390.29 368.927   3
   0   9 -11 8287.29 390.837   5
   0   9  12 16543.2 557.273   1
   0   9 -12 17072.2 554.462   3
   0   9 -12 17644.4 589.901   5
   0   9 -13 10051.4 417.478   3
   0   9 -13 9862.67 431.670   5
   0   9 -14 2350.32 209.827   5
   0   9 -14 2548.75 209.637   3
   0   9 -15 965.700 142.468   5
   0   9 -15 886.146 129.321   3
   0   9 -16 8424.76 362.641   5
   0   9 -16 8123.66 341.865   3
   0   9 -17 666.209 102.687   5
   0   9 -17 613.584 96.3667   3
   0   9 -18 1005.80 104.193   3
   0   9 -18 910.754 106.792   5
   0   9 -19-27.5022 42.4698   5
   0   9 -19-15.3903 38.9459   3
   0  10   0 60839.6 2046.26   9
   0  10  -1 830.564 259.799   9
   0  10   1 490.872 208.650   9
   0  10  -2 111944. 2968.28   9
   0  10   2 109943. 2857.56   9
   0  10   3 3357.15 440.313   9
   0  10  -3 3422.10 492.325   9
   0  10   4 13473.6 862.559   9
   0  10  -4 13781.2 977.189   9
   0  10   5 1359.16 159.992   1
   0  10  -5 1097.31 307.077   9
   0  10  -5 1058.85 130.434   5
   0  10  -6 2011.11 179.142   5
   0  10  -6 2012.43 403.353   9
   0  10   6 1917.55 187.819   1
   0  10  -6 1853.07 183.546   1
   0  10  -7 22304.8 657.198   1
   0  10   7 22410.9 678.592   1
   0  10  -7 23808.3 661.706   5
   0  10  -8 24253.5 682.845   5
   0  10   8 24677.4 713.014   1
   0  10  -9 11429.4 456.196   5
   0  10   9 11458.8 468.115   1
   0  10 -10 34679.8 866.109   5
   0  10  10 33467.3 871.699   1
   0  10  11 20435.3 647.545   1
   0  10 -11 21307.8 650.453   5
   0  10 -12 9977.56 429.037   5
   0  10 -12 9679.12 389.134   3
   0  10  12 10216.6 428.712   1
   0  10 -13 10547.2 434.302   5
   0  10 -13 10150.8 399.551   3
   0  10  13 10337.6 416.441   1
   0  10 -14 9118.88 369.364   3
   0  10 -14 9759.35 408.199   5
   0  10 -15 3359.31 213.131   3
   0  10 -15 3587.04 236.509   5
   0  10 -16 3707.32 208.242   3
   0  10 -16 3843.23 229.293   5
   0  10 -17 1499.36 133.521   5
   0  10 -17 1371.48 116.868   3
   0  10 -18 201.755 58.8592   5
   0  10 -18 187.844 46.3285   3
   0  10 -19 2971.77 135.817   5
   0  11   0-11.0490 72.2020   1
   0  11   0-108.013 167.872   9
   0  11  -1 12024.2 466.172   1
   0  11   1 10797.8 448.574   1
   0  11   1 11692.1 900.741   9
   0  11  -1 11413.5 916.153   9
   0  11  -2 7367.56 362.694   1
   0  11   2 7387.69 707.987   9
   0  11   2 7678.74 374.566   1
   0  11  -2 7693.34 763.278   9
   0  11  -2 7160.83 347.897   5
   0  11  -3 2710.96 218.751   5
   0  11   3 2652.77 428.767   9
   0  11  -3 2715.91 219.523   1
   0  11  -3 2726.78 468.185   9
   0  11   3 2918.12 233.842   1
   0  11  -4 14468.4 1070.23   9
   0  11   4 14014.4 522.115   1
   0  11  -4 13503.5 506.874   1
   0  11  -4 14510.8 504.222   5
   0  11  -5 32073.3 803.455   5
   0  11  -5 33256.5 1654.65   9
   0  11   5 30574.1 830.039   1
   0  11  -5 30344.0 813.894   1
   0  11  -6 11835.9 460.945   5
   0  11  -6 11862.7 472.549   1
   0  11   6 11696.3 482.681   1
   0  11  -6 11835.3 991.669   9
   0  11  -7 44990.7 1037.87   1
   0  11   7 46424.3 1073.69   1
   0  11  -7 45377.9 1027.68   5
   0  11  -8 16531.5 565.530   5
   0  11  -8 16528.0 563.495   1
   0  11   8 16979.7 590.645   1
   0  11   9 18548.5 621.703   1
   0  11  -9 18322.5 598.581   5
   0  11  10 3868.49 277.297   1
   0  11 -10 3881.00 270.530   5
   0  11 -11 1794.90 182.362   5
   0  11  11 1854.13 193.139   1
   0  11  12 226.986 88.2874   1
   0  11 -12 255.021 94.7652   5
   0  11  13 1885.13 174.950   1
   0  11 -13 2048.18 191.192   5
   0  11 -14-8.30516 70.8067   5
   0  11 -15 1800.80 160.245   5
   0  11 -16 4931.81 240.867   5
   0  11 -17 1633.27 126.398   5
   0  11 -18 892.773 81.7383   5
   0  12   0 782.180 279.644   9
   0  12   0 809.057 148.123   1
   0  12   1 26609.4 768.219   1
   0  12  -1 25536.5 752.709   1
   0  12  -1 25676.6 1461.98   9
   0  12   1 27124.1 1476.90   9
   0  12  -2 10483.6 457.993   1
   0  12   2 10574.5 908.495   9
   0  12   2 11082.3 475.393   1
   0  12  -2 9743.32 910.749   9
   0  12   3 1127.64 161.562   1
   0  12  -3 1248.27 365.053   9
   0  12  -3 1255.13 163.693   5
   0  12   3 729.613 284.145   9
   0  12  -3 1414.79 176.009   1
   0  12  -4 14783.5 551.017   1
   0  12  -4 15163.6 1148.44   9
   0  12  -4 15243.7 544.487   5
   0  12   4 14560.4 557.412   1
   0  12  -5 1199.69 170.676   1
   0  12  -5 1254.07 160.018   5
   0  12   5 1136.18 167.637   1
   0  12  -6 190.375 84.8833   5
   0  12  -6 282.516 104.529   1
   0  12   6 277.724 104.827   1
   0  12   7 6077.94 356.523   1
   0  12  -7 6214.01 340.431   5
   0  12  -7 5662.59 329.807   1
   0  12   8 6194.75 354.936   1
   0  12  -8 6549.47 347.380   5
   0  12   9 332.159 116.150   1
   0  12  -9 524.425 117.358   5
   0  12  10 8057.78 390.535   1
   0  12 -10 8023.37 381.484   5
   0  12  11 865.207 137.926   1
   0  12 -11 872.094 136.597   5
   0  12 -12 5879.37 310.404   5
   0  12  12 5449.56 296.651   1
   0  12  13 2211.88 178.041   1
   0  12 -13 2496.68 197.510   5
   0  12 -14 125.469 71.2610   5
   0  12 -15 2420.58 169.309   5
   0  12 -16 611.542 82.9174   5
   0  12 -17 797.004 79.0569   5
   0  13   0 96.1535 93.1952   1
   0  13  -1 2356.29 230.461   1
   0  13   1 2380.51 234.956   1
   0  13   2 1376.98 183.772   1
   0  13  -2 1424.95 180.331   1
   0  13  -3 14477.5 553.875   1
   0  13   3 13096.6 536.573   1
   0  13  -4 2351.56 222.644   5
   0  13   4 2807.14 253.097   1
   0  13  -4 2490.11 231.244   1
   0  13  -5 13607.3 527.935   5
   0  13   5 13386.5 538.427   1
   0  13  -5 13085.8 521.854   1
   0  13   6 723.140 143.476   1
   0  13  -6 787.453 140.928   1
   0  13  -6 709.246 133.899   5
   0  13  -7 19519.0 636.024   5
   0  13   7 19318.2 652.032   1
   0  13  -7 19208.1 626.754   1
   0  13   8 353.308 95.3783   7
   0  13  -8 397.148 110.709   5
   0  13   8 341.299 112.751   1
   0  13  -9 11552.5 458.748   5
   0  13   9 11092.6 414.807   7
   0  13   9 11016.5 471.451   1
   0  13  10 270.684 102.670   1
   0  13 -10 357.457 103.399   5
   0  13  10 365.698 94.1076   7
   0  13  11 860.309 132.961   1
   0  13  11 744.429 111.568   7
   0  13 -11 541.744 109.271   5
   0  13  12 2595.24 196.987   1
   0  13  12 2347.60 176.416   7
   0  13 -12 2467.59 193.892   5
   0  13  13 179.421 62.2759   1
   0  13 -13 230.932 77.6147   5
   0  13  13 235.488 69.7374   7
   0  13 -14 443.910 82.3920   5
   0  13  14 382.802 70.9489   7
   0  13 -15 269.693 62.4843   5
   0  13  15 182.491 49.4091   7
   0  13 -16 355.839 55.8438   5
   0  14   0 3235.65 272.299   1
   0  14   1 2115.61 222.680   1
   0  14  -1 2439.00 235.538   1
   0  14   2 4280.42 308.442   1
   0  14  -2 4016.69 296.112   1
   0  14   3 767.360 154.373   1
   0  14  -3 1059.69 165.855   1
   0  14  -4 2031.71 211.318   1
   0  14   4 2181.04 225.129   1
   0  14   5 1122.60 174.370   1
   0  14  -5 1299.48 169.661   1
   0  14  -6 4457.08 290.598   1
   0  14   6 4869.13 315.992   1
   0  14  -7 794.973 139.904   5
   0  14   7 843.090 160.560   1
   0  14   8 3722.20 270.118   1
   0  14  -8 4307.98 278.215   5
   0  14  -9 1439.79 167.428   5
   0  14   9 1401.16 163.841   1
   0  14 -10 5040.47 281.478   5
   0  14  10 4657.54 269.783   1
   0  14 -11 740.837 115.772   5
   0  14  11 911.859 125.745   1
   0  14  12 7211.80 289.580   1
   0  14  12 6951.23 254.879   7
   0  14 -13 4195.89 210.319   5
   0  14 -14 538.483 76.8746   5
   0  15   0 37.4891 97.9014   1
   0  15   1 2270.75 233.074   1
   0  15  -1 2501.49 240.255   1
   0  15   2 1240.21 178.565   1
   0  15  -2 1232.36 172.033   1
   0  15   3 8584.38 426.402   1
   0  15  -3 9134.61 426.049   1
   0  15   4 1911.77 206.129   1
   0  15  -4 1728.92 190.158   1
   0  15   5 9913.88 436.434   1
   0  15  -5 9615.58 419.310   1
   0  15   6 5717.42 330.641   1
   0  15   7 15296.8 527.019   1
   0  15   8 8632.15 377.501   1
   0  15   9 2607.74 195.298   1
   0  15  10 63.2623 64.0051   1
   0  15  11 1273.93 119.792   1
   0  15  12 195.209 53.9792   1
   0  16   0 19013.2 610.938   1
   0  16  -1 2705.14 232.575   1
   0  16   1 2742.93 238.737   1
   0  16  -2 2113.74 206.443   1
   0  16   2 2068.86 205.037   1
   0  16   3 1410.09 177.460   1
   0  16  -3 1199.29 153.921   1
   0  16  -4 982.239 135.929   1
   0  16   4 556.773 132.703   1
   0  16   5 795.204 133.346   1
   0  16   6 574.918 118.786   1
   0  16   7 3467.64 224.295   1
   0  16   8 544.578 104.578   1
   0  16   9 3086.16 185.265   1
   0  16  10 579.013 80.2049   1
   0  17   0-22.2472 81.0509   1
   0  17   1 429.121 99.5476   1
   0  17  -1 677.603 113.641   1
   0  17  -2 2538.54 192.072   1
   0  17   2 2476.12 199.857   1
   0  17   3 3693.18 232.621   1
   0  17  -3 3404.04 214.161   1
   0  17   4 6452.77 297.992   1
   0  17   5 2198.76 170.982   1
   0  17   6 3394.58 199.563   1
   0  17   7 400.480 79.8931   1
   0  17   8 5836.94 231.923   1
   0  18   0 584.499 94.0154   1
   0  18  -1 10299.1 335.390   1
   0  18   1 10440.7 343.470   1
   0  18   2 190.992 68.6211   1
   0  18   3 4922.09 223.346   1
   0  18   4 78.8455 55.0352   1
   0  18   5 52.7682 47.1667   1
   0  18   6 27.5503 37.0998   1
   1   0 -22 10.3579 41.9561   5
   1   0 -21 957.567 118.306   5
   1   0 -21 886.097 96.5693   3
   1   0 -20 113.584 63.0619   3
   1   0 -19 2687.98 205.940   3
   1   0 -18 3692.44 249.597   3
   1   0 -17 2178.82 199.955   3
   1   0 -16 31047.9 802.702   3
   1   0 -15 289.701 95.8362   3
   1   0 -14 41236.8 932.434   3
   1   0 -13-44.8709 105.791  11
   1   0 -12 3612.32 423.336  11
   1   0 -11 1160.05 231.324  11
   1   0 -10 117.574 108.966  11
   1   0  -9 1909.03 271.973  11
   1   0  -8 40451.6 1200.55  11
   1   0  -7 57.4642 87.7220  11
   1   0  -6 27880.1 863.702  11
   1   0  -5 36.2819 97.9394  11
   1   0  -5 44.9045 53.4647   4
   1   0  -4 28202.2 748.799  11
   1   0  -4 28846.2 605.597   4
   1   0  -3 2733.41 202.343  11
   1   0  -2 509918. 6682.65  11
   1   0  -1 2280.10 141.167  11
   1   0   0 166843. 2261.86  11
   1   0   1 3251.81 104.519  11
  -1   0  -2 155078. 2275.19  10
  -1   0  -3 1832.23 162.207  10
  -1   0  -4 810195. 10193.1  11
  -1   0  -4 825227. 10610.2  10
  -1   0  -5 1028.08 158.637  10
  -1   0  -5 913.124 84.3566  11
  -1   0  -6 1260.47 112.701  11
  -1   0  -6 1361.76 197.694  10
  -1   0  -6 835.544 61.0367   9
  -1   0  -7 2315.68 266.356  10
  -1   0  -7 2553.02 173.711  11
  -1   0  -8 174074. 3214.63  10
  -1   0  -9 494.071 193.124  10
  -1   0 -10 20166.2 992.847  10
  -1   0 -11 398.018 179.532  10
  -1   0 -12 63.1249 141.945  10
  -1   0 -13 6796.20 685.967  10
  -1   0 -13 6813.52 340.711   3
  -1   0 -14 13830.7 508.397   3
  -1   0 -14 14620.0 1047.01  10
  -1   0 -15-16.4463 75.3184   3
  -1   0 -16 27486.4 751.236   3
  -1   0 -17 47.0650 72.4393   3
  -1   0 -18 377.980 90.0512   3
  -1   0 -19 2215.33 171.542   3
  -1   0 -20 89.8057 49.6542   3
  -1   0 -21 29.8509 42.4351   5
   1  -1 -22 35.1154 45.6441   5
   1   1 -22-13.1010 39.8643   5
   1   1 -22 36.6667 35.8474   3
   1   1 -21 835.376 116.104   5
   1   1 -21 1012.32 105.113   3
   1  -1 -20 13564.6 413.003   3
   1   1 -20 14326.2 449.183   3
   1   1 -19 98.9787 74.8863   3
   1  -1 -19 515.323 97.6831   3
   1  -1 -18 9964.08 400.119   3
   1   1 -18 10141.4 420.438   3
   1   1 -17 3103.44 239.008   3
   1  -1 -17 2487.28 207.380   3
   1   1 -16 14679.0 527.220   3
   1  -1 -16 15321.0 523.811   3
   1   1 -15 5531.94 311.184   3
   1  -1 -15 5468.29 300.137   3
   1   1 -14 359.747 96.4502   3
   1  -1 -14 373.504 91.6203   3
   1  -1 -14 356.557 185.855  11
   1   1 -13 1710.74 311.935  11
   1  -1 -13 2027.47 329.729  11
   1   1 -12 4333.37 454.963  11
   1  -1 -12 4536.40 481.594  11
   1   1 -11 32330.3 1225.93  11
   1  -1 -11 32268.7 1244.29  11
   1   1 -10 808.312 201.512  11
   1  -1 -10 466.496 165.523  11
   1  -1  -9 38164.3 1218.63  11
   1   1  -9 39259.7 1233.82  11
   1   1  -8 15459.5 700.003  11
   1  -1  -8 16387.0 736.141  11
   1   1  -8 16030.0 751.114  10
   1   1  -7 7475.38 457.061  11
   1   1  -7 7478.62 467.980  10
   1   1  -6 1540.64 209.256  10
   1   1  -6 2046.39 232.728  11
   1  -1  -5 29618.0 577.036   4
   1   1  -5 31779.2 861.906  11
   1   1  -5 30415.0 726.339   4
   1   1  -4 145435. 2342.76  11
   1   1  -4 140454. 2159.62   4
   1   1  -3 350041. 4692.97   4
   1   1  -3 348878. 4826.02  11
   1   1  -2 1728.78 149.999  11
   1   1  -1 143462. 2105.09  11
   1   1  -1 144172. 2070.09   8
   1   1   0 131815. 1891.64  11
  -1  -1  -1 388025. 5056.16  10
   1   1   1 392307. 5046.17  11
  -1   1  -2 5086.26 255.664  10
  -1  -1  -2 5724.32 233.000  10
  -1  -1  -3 3321.02 197.947  10
  -1   1  -3 2263.41 187.182  10
  -1  -1  -4 277.442 94.9725  10
  -1   1  -4 212.903 34.7037  11
  -1   1  -4 262.454 95.7950  10
  -1  -1  -5 11005.3 475.242  10
  -1   1  -5 11039.8 288.986  11
  -1   1  -5 11489.9 504.909  10
  -1   1  -6 17174.0 680.899  10
  -1   1  -6 16807.6 420.029  11
  -1   1  -6 15985.0 456.190   9
  -1  -1  -7 354874. 5284.72  10
  -1   1  -7 349910. 4678.89  11
  -1  -1  -7 344472. 4816.84  11
  -1   1  -7 356045. 5331.34  10
  -1   1  -7 342636. 4654.27   9
  -1   1  -8 9182.11 577.402  10
  -1  -1  -8 8551.23 541.085  10
  -1  -1  -8 8461.36 386.128  11
  -1  -1  -9 88105.2 2133.18  10
  -1   1  -9 87378.7 2141.18  10
  -1  -1 -10 20503.5 994.744  10
  -1   1 -10 21258.2 1020.61  10
  -1   1 -11 19371.7 1046.22  10
  -1  -1 -11 18551.8 1003.57  10
  -1   1 -12 28646.4 1357.74  10
  -1  -1 -12 28281.8 1327.36  10
  -1   1 -13 59733.7 2129.27  10
  -1  -1 -13 57192.0 1166.78   3
  -1  -1 -13 55298.1 2023.00  10
  -1   1 -13 59933.8 1208.43   3
  -1  -1 -14 11602.1 447.394   3
  -1   1 -14 10719.9 904.484  10
  -1   1 -14 9656.09 428.548   3
  -1  -1 -14 9805.29 856.060  10
  -1  -1 -15 410.034 95.3095   3
  -1   1 -15 542.604 117.594   3
  -1   1 -16 1498.29 173.478   3
  -1  -1 -16 1681.97 172.344   3
  -1   1 -17 1946.62 191.574   3
  -1  -1 -17 1883.25 177.341   3
  -1   1 -18 345.440 94.8134   3
  -1  -1 -18 382.892 87.7987   3
  -1   1 -19 17289.2 511.772   3
  -1   1 -20 898.351 114.314   5
  -1   1 -20 900.886 101.302   3
  -1  -1 -21 1721.06 130.879   5
  -1   1 -21 1789.49 130.398   5
   1   2 -22 29.8260 39.2176   5
   1  -2 -22 12.9516 38.4056   5
   1   2 -22 48.1167 41.5461   3
   1   2 -21 639.094 91.4256   3
   1   2 -21 491.973 91.5922   5
   1   2 -20 1292.51 139.904   3
   1   2 -20 1198.70 147.023   5
   1   2 -19 3652.17 242.060   3
   1  -2 -18 533.165 97.3669   3
   1   2 -18 748.706 134.233   3
   1  -2 -17 35088.7 828.690   3
   1   2 -17 33930.1 866.551   3
   1   2 -16 219.413 91.1912   3
   1  -2 -16 707.647 119.106   3
   1   2 -15 307.623 95.7801   3
   1  -2 -15 661.468 112.835   3
   1  -2 -14 7630.26 347.069   3
   1  -2 -14 7963.64 683.984  11
   1   2 -13 2735.35 402.770  11
   1  -2 -13 2684.44 397.304  11
   1   2 -13 2933.26 216.764   3
   1  -2 -12 2430.71 373.493  11
   1   2 -12 1875.15 302.659  11
   1  -2 -11 25830.2 1120.26  11
   1   2 -11 26475.7 1104.48  11
   1  -2 -10 6497.04 523.173  11
   1   2 -10 5459.18 470.205  11
   1   2 -10 5838.21 522.231  10
   1   2  -9 14275.0 764.869  10
   1   2  -9 14867.0 737.154  11
   1   2  -8 20955.7 842.664  11
   1   2  -8 21512.9 876.570  10
   1   2  -7 99165.6 2019.48  11
   1   2  -7 97166.7 2037.03  10
   1   2  -6 119860. 2217.64  10
   1   2  -6 120250. 2240.91  11
   1   2  -5 628.232 121.022   4
   1   2  -5 610.362 124.658  10
   1   2  -5 655.423 143.699  11
   1   2  -4 137652. 2213.14  10
   1   2  -4 138904. 2201.87   4
   1   2  -4 137671. 2314.10  11
   1   2  -3 52696.9 1060.55   4
   1   2  -3 55745.7 1140.63  11
   1   2  -2 501914. 6455.89   8
   1   2  -2 502401. 6718.93  11
   1   2  -1 4115.23 240.705  11
   1   2   0 78622.3 1334.20  11
  -1  -2  -1 72854.2 1079.86  10
   1  -2   1 74464.1 1271.83   8
   1   2   1 76779.1 1275.94  11
  -1   2  -2 10926.8 400.515  10
   1  -2   2 10291.2 363.843   8
  -1   2  -3 15740.1 531.049  10
  -1  -2  -3 15971.3 455.926  10
  -1  -2  -4 221558. 3221.19  10
  -1   2  -4 217647. 2985.30  11
  -1   2  -4 221009. 3347.11  10
  -1  -2  -5 13822.0 531.091  10
  -1   2  -5 15196.6 588.531  10
  -1   2  -5 14218.6 393.741  11
  -1   2  -6 102120. 1617.73  11
  -1   2  -6 104156. 2063.36  10
  -1  -2  -6 102701. 1961.11  10
  -1   2  -6 102084. 1788.94   9
  -1  -2  -7 51624.1 1324.52  10
  -1   2  -7 46316.5 1042.67   9
  -1   2  -7 49843.9 1359.10  10
  -1   2  -7 48252.6 963.444  11
  -1  -2  -8 8832.85 547.493  10
  -1   2  -8 7181.35 518.386  10
  -1  -2  -9 1305.50 244.059  10
  -1   2  -9 1371.46 257.521  10
  -1  -2 -10 2063.35 308.359  10
  -1   2 -10 1929.67 314.554  10
  -1  -2 -11 2749.44 386.848  10
  -1   2 -11 2479.57 382.194  10
  -1  -2 -12 25116.0 1231.35  10
  -1   2 -12 27422.2 1334.91  10
  -1   2 -13 1689.25 366.418  10
  -1  -2 -13 1450.67 336.169  10
  -1   2 -13 1730.35 180.000   3
  -1   2 -14 2244.88 206.052   3
  -1   2 -14 2792.56 479.706  10
  -1   2 -15 7882.48 388.956   3
  -1   2 -16 10015.6 439.575   3
  -1   2 -17 4669.54 286.446   3
  -1   2 -18 7943.98 361.297   3
  -1   2 -19 4731.53 268.838   5
  -1   2 -19 4538.53 250.689   3
  -1   2 -20 2578.20 166.631   3
  -1   2 -20 2512.36 175.020   5
  -1   2 -21 299.307 61.3781   5
  -1   2 -21 326.274 57.5558   3
   1   3 -22 244.318 55.2332   5
   1   3 -22 297.462 55.2037   3
   1   3 -21 999.248 108.847   3
   1   3 -21 960.444 110.754   5
   1   3 -20 8225.47 334.467   3
   1   3 -20 8700.79 354.693   5
   1   3 -19 17513.8 548.753   3
   1   3 -19 19333.9 591.387   5
   1   3 -18 1274.64 165.660   3
   1   3 -17 3776.36 269.806   3
   1   3 -16 8562.29 402.452   3
   1   3 -15 32962.5 842.583   3
   1  -3 -14 2856.96 432.653  11
   1   3 -14 3523.80 245.723   3
   1   3 -13 336.002 140.921  11
   1  -3 -13 277.113 179.480  11
   1   3 -13 311.252 87.2055   3
   1  -3 -12 3274.22 425.052  11
   1   3 -12 4273.43 461.135  11
   1   3 -11 304.867 140.661  11
   1   3 -10 1519.98 257.749  11
   1   3 -10 1492.87 286.741  10
   1   3  -9 29980.8 1138.33  10
   1   3  -9 30027.2 1101.97  11
   1   3  -8 18473.6 815.969  10
   1   3  -8 18498.7 804.875  11
   1   3  -7 17778.8 748.247  11
   1   3  -7 17393.9 737.047  10
   1   3  -6 45331.3 1178.41  10
   1   3  -6 47505.6 1247.38  11
   1   3  -5 105614. 2030.40  11
   1   3  -5 106418. 1925.42  10
   1   3  -4 66127.7 1290.14  10
   1   3  -4 67951.0 1444.30  11
   1   3  -4 66799.2 1372.85   4
   1   3  -3 67999.1 1337.06   4
   1   3  -3 70486.6 1415.39  11
   1   3  -3 67302.0 1193.98  10
   1   3  -2 352005. 4961.65  11
   1   3  -2 346987. 4569.18   8
   1   3  -1 135485. 2210.27  11
   1   3   0 28390.6 746.470  11
   1   3   1 16980.7 540.335  11
  -1  -3  -1 14413.6 267.274  10
   1  -3   2 79814.5 1361.12   8
  -1   3  -2 78709.1 1439.88  10
  -1  -3  -2 76944.2 1183.22  10
  -1   3  -3 81881.1 1570.65  10
  -1  -3  -3 85083.1 1377.61  10
   1  -3   3 83747.8 1451.06   8
  -1   3  -4 88442.7 1690.83  10
  -1   3  -4 86622.6 1479.10  11
  -1  -3  -4 87745.5 1535.89  10
  -1   3  -5 1656.57 154.317  11
  -1  -3  -5 1518.73 172.162  10
  -1   3  -5 1703.77 210.398  10
  -1   3  -6 2609.29 241.476   9
  -1   3  -6 3103.92 305.331  10
  -1   3  -6 2947.59 211.170  11
  -1   3  -7 5792.92 442.515  10
  -1   3  -7 5905.49 313.262  11
  -1   3  -7 5806.05 358.487   9
  -1  -3  -7 6280.88 419.717  10
  -1   3  -8 56532.2 1327.14   9
  -1   3  -8 58216.6 1621.00  10
  -1  -3  -8 59126.1 1536.47  10
  -1  -3  -9 532.770 167.355  10
  -1   3  -9 1312.61 252.908  10
  -1   3 -10 6197.31 564.927  10
  -1  -3 -10 6820.94 545.561  10
  -1   3 -11 48451.8 1752.52  10
  -1  -3 -11 50056.3 1685.61  10
  -1   3 -12 62078.7 2126.61  10
  -1   3 -12 64290.1 1268.75   3
  -1   3 -13 20254.7 1212.66  10
  -1   3 -13 20997.5 644.233   3
  -1   3 -14 48162.1 1092.79   3
  -1   3 -14 48598.4 2008.93  10
  -1   3 -15 3593.28 264.472   3
  -1   3 -16 3448.39 259.514   3
  -1   3 -17 5829.94 325.359   3
  -1   3 -18 1669.56 177.704   5
  -1   3 -18 1938.49 182.996   3
  -1   3 -19 1818.19 162.102   3
  -1   3 -19 1794.47 172.207   5
  -1   3 -20 9031.31 320.157   3
  -1   3 -20 8968.51 322.278   5
  -1   3 -21 2201.89 128.345   3
  -1   3 -21 2131.93 128.153   5
   1   4 -22 868.422 79.2957   3
   1   4 -22 848.511 77.1103   5
   1   4 -21 548.656 84.1659   3
   1   4 -21 602.091 85.5100   5
   1   4 -20 972.637 121.930   3
   1   4 -20 931.870 118.818   5
   1   4 -19 590.695 119.220   5
   1   4 -19 632.206 116.162   3
   1   4 -18 13721.1 508.435   5
   1   4 -18 12548.6 478.338   3
   1   4 -17 20244.1 637.952   3
   1   4 -17 20627.6 663.472   5
   1   4 -16 12884.6 502.743   3
   1   4 -15 18091.3 601.709   3
   1   4 -14 5247.98 303.849   3
   1  -4 -14 4279.88 547.938  11
   1  -4 -13 8216.50 718.082  11
   1   4 -13 7122.52 637.369  11
   1   4 -13 7167.02 348.758   3
   1   4 -12 9643.21 714.603  11
   1   4 -11 4768.48 514.610  10
   1   4 -11 4444.73 467.151  11
   1   4 -10 4033.32 446.588  10
   1   4 -10 3920.05 419.642  11
   1   4  -9 6932.31 531.604  11
   1   4  -9 6619.26 523.847  10
   1   4  -8 21511.9 899.426  10
   1   4  -8 21425.7 907.483  11
   1   4  -7 23880.5 919.604  11
   1   4  -7 23489.4 875.531  10
   1   4  -6 867.177 165.788  10
   1   4  -6 889.145 188.480  11
   1   4  -5 8770.18 505.710  11
   1   4  -5 9183.15 438.498  10
   1   4  -4 1661.95 166.798  10
   1   4  -4 1524.80 219.192  11
   1   4  -3 3881.51 317.127  11
   1   4  -3 3563.29 204.261  10
   1   4  -3 4139.47 301.216   4
   1   4  -2 601504. 8080.66  11
   1   4  -2 610658. 7951.49   4
   1   4  -1 149410. 2375.52   4
   1   4  -1 140730. 2476.14  11
   1   4   0 61275.5 1221.07   4
   1   4   0 58658.2 1324.59  11
   1   4   1 8454.04 369.973   4
   1   4   1 8016.29 416.312  11
  -1   4  -2 4465.60 283.206  10
   1  -4   3 106482. 1748.34   8
  -1   4  -3 107251. 1932.12  10
  -1  -4  -4 15251.3 486.142  10
   1  -4   4 14820.4 478.676   8
  -1   4  -4 15039.4 596.654  10
  -1   4  -5 3293.40 247.406  11
  -1   4  -5 3209.32 287.584  10
  -1   4  -6 68774.4 1563.45   9
   1  -4   6 66414.8 1332.93   8
  -1   4  -6 66223.8 1608.05  10
  -1   4  -6 64494.8 1378.19  11
  -1   4  -7 18793.6 747.221   9
  -1   4  -7 19701.1 850.442  10
  -1   4  -7 19018.9 661.420  11
  -1   4  -8 3849.49 337.756   9
  -1  -4  -8 4879.07 392.222  10
  -1   4  -8 3859.85 401.826  10
  -1   4  -9 53244.3 1670.91  10
  -1   4 -10 943.864 250.152  10
  -1   4 -11 3467.85 457.467  10
  -1   4 -12 3224.05 240.595   3
  -1   4 -12 2903.74 445.922  10
  -1   4 -13 334.258 195.989  10
  -1   4 -13 727.313 129.144   3
  -1   4 -14 34675.4 1679.75  10
  -1   4 -14 33670.9 879.276   3
  -1   4 -15 1659.85 191.653   3
  -1   4 -16 425.186 111.403   5
  -1   4 -16 584.714 122.762   3
  -1   4 -17 5991.96 333.379   5
  -1   4 -17 5950.08 325.004   3
  -1   4 -18 871.693 139.558   3
  -1   4 -18 705.806 121.875   5
  -1   4 -19 1197.34 133.458   5
  -1   4 -19 1133.18 133.891   3
  -1   4 -20 663.244 94.8320   5
  -1   4 -20 693.223 97.9465   3
  -1   4 -21 1429.08 99.4254   5
   1  -4  21 1377.25 97.4649   2
  -1   4 -21 1631.83 108.251   3
   1   5 -21 1094.69 102.221   5
   1   5 -21 1051.45 102.073   3
   1   5 -20 8638.17 327.943   5
   1   5 -20 9263.62 340.421   3
   1   5 -19 1106.09 137.656   5
   1   5 -19 991.329 131.460   3
   1   5 -18 557.652 114.075   5
   1   5 -18 496.901 112.761   3
   1   5 -17 5894.86 336.582   5
   1   5 -17 6233.72 333.746   3
   1   5 -16 8751.22 419.519   5
   1   5 -16 8651.60 405.646   3
   1   5 -15 1550.57 184.817   5
   1   5 -15 1741.87 189.307   3
   1   5 -14 46496.4 1049.41   3
   1   5 -14 48932.2 1086.94   5
   1   5 -13 63.3037 72.1853   5
   1   5 -13-1.14784 63.8931   3
   1  -5 -13 128.628 148.634  11
   1   5 -12 15720.2 943.373  11
   1   5 -12 16248.7 528.197   3
   1   5 -11 3362.15 441.576  10
   1   5 -11 3474.44 429.213  11
   1   5 -10 229.324 139.179  11
   1   5 -10 55.0469 104.765  10
   1   5  -9 84429.5 2109.89  10
   1   5  -9 82021.2 2133.00  11
   1   5  -8 30094.9 1091.01  10
   1   5  -8 29635.1 1140.12  11
   1   5  -7 20243.2 813.534  10
   1   5  -7 20680.6 902.320  11
   1   5  -6 130326. 2415.22  10
   1   5  -6 132234. 2643.94  11
   1   5  -5 7565.07 404.635  10
   1   5  -5 7741.47 506.426  11
   1   5  -4 339751. 4780.77  10
   1   5  -4 344486. 5264.93  11
   1   5  -3 31740.8 999.714  11
   1   5  -3 27648.1 637.423  10
   1   5  -2 318681. 4730.75   4
   1   5  -2 323242. 4887.94  11
   1   5  -2 314239. 4962.81   9
   1   5  -1 99132.2 2029.82  11
   1   5  -1 97489.3 2050.52   9
   1   5  -1 100389. 1867.28   4
   1   5   0 37217.4 937.460   4
   1   5   0 34740.0 1052.08   9
   1   5   0 35360.7 1043.02  11
   1   5   1 3359.62 299.808   9
   1   5   1 3547.86 260.844   4
  -1   5  -2 13990.3 542.385  10
   1   5   2 13745.1 508.143   4
   1   5   3 17151.6 564.174   4
  -1   5  -3 18743.4 664.223  10
  -1   5  -4 9107.18 476.969  10
   1   5   4 7939.25 358.333   4
  -1   5  -5 31046.2 1025.67   9
  -1   5  -5 29934.6 948.182  10
  -1   5  -6 18165.6 695.373  11
  -1   5  -6 18747.5 798.361  10
  -1   5  -6 19324.8 810.619   9
  -1   5  -7 44519.5 1179.56  11
  -1   5  -7 46860.0 1402.76  10
  -1   5  -7 43739.1 1318.84   9
  -1   5  -8 34721.7 1164.51   9
  -1   5  -8 33072.8 1237.41  10
  -1   5  -9 30037.8 1241.91  10
  -1   5 -10 35960.0 1445.93  10
  -1   5 -11 11581.1 846.547  10
  -1   5 -11 12940.2 472.740   3
  -1   5 -12 29360.5 774.132   5
  -1   5 -12 27377.4 1393.09  10
  -1   5 -12 28404.8 771.549   3
  -1   5 -13 2516.61 218.072   5
  -1   5 -13 2340.90 434.432  10
  -1   5 -13 2336.04 213.865   3
  -1   5 -14 23722.2 721.558   5
  -1   5 -14 24022.4 721.160   3
  -1   5 -15 3762.96 273.354   5
  -1   5 -15 3789.29 276.585   3
  -1   5 -16 624.110 130.719   5
  -1   5 -16 685.360 133.928   3
  -1   5 -17 441.835 105.421   5
  -1   5 -17 678.788 134.071   3
  -1   5 -18 7162.29 327.362   5
  -1   5 -18 6398.70 314.759   3
  -1   5 -19 277.757 73.0508   5
  -1   5 -19 342.690 85.0361   3
  -1   5 -20 3937.73 194.847   3
  -1   5 -20 4003.08 190.072   5
  -1   5 -21 4333.65 167.250   3
   1  -5  21 4211.50 156.537   2
   1   6 -21 383.047 61.7733   5
   1   6 -21 415.395 65.9887   3
   1   6 -20 259.318 72.2899   5
   1   6 -20 200.793 68.8469   3
   1   6 -19 714.337 113.440   3
   1   6 -19 694.538 106.533   5
   1   6 -18 3215.53 224.136   3
   1   6 -18 3225.77 228.861   5
   1   6 -17 157.811 89.0688   5
   1   6 -17 66.5036 79.2207   3
   1   6 -16 4380.50 283.726   3
   1   6 -16 3959.09 275.203   5
   1   6 -15 18735.9 616.610   3
   1   6 -15 20160.4 644.898   5
   1   6 -14 1821.66 192.120   3
   1   6 -14 1942.02 197.931   5
   1   6 -13 4738.56 295.160   5
   1   6 -13 4650.40 284.465   3
   1   6 -12 2338.11 195.653   3
   1   6 -12 2061.98 372.977  11
   1   6 -12 2062.96 196.425   5
   1   6 -11 867.484 242.824  11
   1   6 -11 728.709 117.088   5
   1   6 -10 585.918 190.152  11
   1   6 -10 891.679 218.397  10
   1   6  -9 31576.4 1290.48  11
   1   6  -9 30976.7 1192.86  10
   1   6  -8 3403.77 402.998  11
   1   6  -8 3324.30 353.615  10
   1   6  -7 47848.1 1531.55  11
   1   6  -7 47917.2 1334.58  10
   1   6  -6 7191.09 437.415  10
   1   6  -6 7314.63 544.608  11
   1   6  -5 110243. 2011.01  10
   1   6  -5 111485. 2422.04  11
   1   6  -4 22328.1 636.678  10
   1   6  -4 22221.8 925.744  11
   1   6  -3 2492.26 333.585   9
   1   6  -3 2249.14 295.673  11
   1   6  -2 38689.7 1272.31   9
   1   6  -2 39746.7 1250.58  11
   1   6  -1 45107.8 1348.55   9
   1   6  -1 45845.8 1189.78   4
   1   6  -1 43725.9 1318.59  11
   1   6   0 1168.48 219.672  11
   1   6   0 1250.36 194.843   4
   1   6   0 1298.75 237.089   9
   1   6   1 4750.07 397.716   9
   1   6   1 4925.99 338.226   4
  -1   6  -1 4522.76 307.924  10
  -1   6  -2 5597.20 355.204  10
   1   6   2 5692.77 346.651   4
   1   6   3 19929.6 653.991   4
  -1   6  -3 20389.2 728.755  10
   1   6   4 36092.5 902.597   4
  -1   6  -4 38094.9 1086.50  10
  -1   6  -5 20497.0 899.786   9
  -1   6  -5 20025.7 791.653  10
  -1   6  -6 4895.63 438.678   9
  -1   6  -6 4811.32 409.107  10
  -1   6  -7 98916.4 2286.47  10
  -1   6  -7 99519.7 2320.58   9
  -1   6  -8 4760.75 466.083  10
  -1   6  -8 5302.41 476.144   9
  -1   6  -9 20634.5 979.661   9
  -1   6  -9 20358.3 1026.99  10
  -1   6 -10 330.323 173.458  10
  -1   6 -11 3457.96 471.916  10
  -1   6 -11 3746.50 251.308   3
  -1   6 -11 3782.92 254.435   5
  -1   6 -12 53.5581 69.3044   5
  -1   6 -12-78.5054 164.413  10
  -1   6 -12 23.4198 72.8345   3
  -1   6 -13 7231.08 368.180   5
  -1   6 -13 7106.94 727.825  10
  -1   6 -13 6981.63 365.034   3
  -1   6 -14 49395.5 1101.60   5
  -1   6 -14 45683.0 1077.91   3
  -1   6 -15 6518.50 353.213   3
  -1   6 -15 6944.34 361.299   5
  -1   6 -16 289.441 102.550   3
  -1   6 -16 349.721 98.1074   5
  -1   6 -17 10470.6 420.771   3
  -1   6 -17 10380.0 414.269   5
  -1   6 -18 1006.89 125.559   5
  -1   6 -18 930.335 126.048   3
  -1   6 -19 6976.88 285.721   3
  -1   6 -19 6761.25 274.109   5
  -1   6 -20 1360.71 118.725   3
  -1   6 -20 1169.96 97.1499   5
   1  -6  20 1212.36 96.9583   2
   1   7 -21 711.677 70.4238   3
   1   7 -21 657.872 65.1869   5
   1   7 -20 593.948 82.2494   3
   1   7 -20 486.660 76.4920   5
   1   7 -19 793.142 104.117   5
   1   7 -19 906.282 112.196   3
   1   7 -18 1703.56 162.948   5
   1   7 -18 1803.10 170.478   3
   1   7 -17 1270.28 153.942   5
   1   7 -17 1299.78 154.045   3
   1   7 -16 750.800 129.382   5
   1   7 -16 788.915 131.578   3
   1   7 -15 21807.6 673.409   5
   1   7 -15 22115.5 668.466   3
   1   7 -14 8278.75 391.026   3
   1   7 -14 8070.29 396.684   5
   1   7 -13 6186.37 338.847   5
   1   7 -13 5510.99 308.878   3
   1   7 -12 5427.08 602.667  11
   1   7 -12 5523.27 304.073   3
   1   7 -12 5377.19 312.446   5
   1   7 -11 589.808 236.494  11
   1   7 -11 682.658 115.449   3
   1   7 -11 739.186 118.291   5
   1   7 -10 6377.61 315.401   5
   1   7 -10 5433.64 569.224  11
   1   7  -9 2917.53 414.676  11
   1   7  -8 33148.5 1359.34  11
   1   7  -7 39.5713 121.874  11
   1   7  -6 2895.17 375.854  11
   1   7  -5 109708. 2561.32  11
   1   7  -4 1425.29 283.513  11
   1   7  -3 17273.5 906.956   9
   1   7  -3 16436.7 849.049  11
   1   7  -2 30354.9 1188.18   9
   1   7  -2 27437.7 1097.22  11
   1   7  -1 2687.13 351.018  11
   1   7  -1 2409.75 348.056   9
   1   7   0 204504. 3782.59   9
   1   7   1 4461.01 424.168   9
  -1   7  -1 4802.00 335.357  10
  -1   7  -2 3041.65 276.378  10
  -1   7  -3 269.697 141.055   9
  -1   7  -3 383.444 125.599  10
  -1   7  -4 34097.6 1061.59  10
  -1   7  -4 35375.9 1284.20   9
  -1   7  -5 10061.1 572.700  10
  -1   7  -5 10009.5 674.964   9
  -1   7  -6 20056.6 885.744  10
  -1   7  -6 21395.2 1012.35   9
  -1   7  -7 48742.5 1524.41  10
  -1   7  -7 47320.8 1595.31   9
  -1   7  -8 65.5744 122.141  10
  -1   7  -8 200.320 99.8721   9
  -1   7  -9 3549.15 434.979   9
  -1   7  -9 3190.20 415.568  10
  -1   7 -10 23211.0 1193.39  10
  -1   7 -10 23512.2 670.116   3
  -1   7 -11 147.343 79.4681   5
  -1   7 -11 81.0246 155.059  10
  -1   7 -11 245.377 89.2615   3
  -1   7 -12 12506.7 490.027   3
  -1   7 -12 11396.3 908.540  10
  -1   7 -13 13716.8 518.220   5
  -1   7 -13 14493.4 531.523   3
  -1   7 -14 4501.08 288.087   3
  -1   7 -14 4738.52 295.875   5
  -1   7 -15 1627.98 181.985   3
  -1   7 -15 1692.02 179.922   5
  -1   7 -16 4564.02 277.062   5
  -1   7 -16 4658.70 281.784   3
  -1   7 -17 1253.56 146.664   5
  -1   7 -17 1533.66 157.052   3
  -1   7 -18 1338.71 135.784   3
  -1   7 -18 1390.04 134.166   5
  -1   7 -19 223.672 59.8606   5
  -1   7 -19 235.844 65.4075   3
   1  -7  19 236.726 57.0881   2
  -1   7 -20 32.7795 34.1087   3
  -1   7 -20 37.1257 31.0981   5
   1   8 -20 100.915 45.0855   5
   1   8 -20 93.0067 43.9438   3
   1   8 -19 584.558 86.8048   5
   1   8 -19 584.306 84.5038   3
   1   8 -18 1747.54 152.857   3
   1   8 -18 1790.54 156.758   5
   1   8 -17 532.121 104.391   5
   1   8 -17 808.791 121.516   3
   1   8 -16 1682.85 176.257   5
   1   8 -16 1659.63 170.865   3
  -1   8  16 1548.61 158.333   1
   1   8 -15 15662.8 542.779   5
   1   8 -15 15522.3 534.885   3
  -1   8  15 15269.7 516.478   1
   1   8 -14 396.836 107.871   5
   1   8 -14 349.517 102.482   3
  -1   8  14 470.275 109.933   1
   1   8 -13 13377.9 492.092   3
   1   8 -13 12615.9 495.176   5
   1   8 -12 3306.60 247.903   5
   1   8 -12 3646.59 246.068   3
   1   8 -11 9142.56 793.327  11
   1   8 -11 9444.72 410.306   5
   1   8 -11 9116.06 383.401   3
   1   8 -10 808.800 128.178   5
   1   8 -10 769.032 244.185  11
   1   8 -10 794.654 115.259   3
   1   8  -9 13009.4 463.080   5
   1   8  -9 12343.8 884.413  11
   1   8  -8 2290.14 390.395  11
   1   8  -7 4307.75 502.491  11
  -1   8   6 1257.59 232.877   9
   1   8  -6 1366.38 295.463  11
   1   8  -5 2784.60 401.999  11
   1   8  -4 12459.4 814.714  11
   1   8  -3 1666.68 313.511  11
   1   8  -2 2517.57 384.975   9
   1   8  -2 2513.85 364.795  11
   1   8  -1 90800.3 2373.59   9
  -1   8   0 40304.0 1091.93  10
   1   8   0 43489.7 1511.33   9
  -1   8  -1 14343.2 616.698  10
  -1   8  -1 14194.2 816.777   9
  -1   8  -2 4042.66 328.967  10
  -1   8  -2 3926.78 438.673   9
  -1   8  -3 10009.0 541.203  10
  -1   8  -3 10400.0 713.956   9
  -1   8  -4 5598.40 418.445  10
  -1   8  -4 5504.57 523.969   9
  -1   8  -5 90831.4 2088.22  10
  -1   8  -5 90667.8 2407.99   9
  -1   8  -6 1406.41 286.835   9
  -1   8  -6 1636.67 267.214  10
  -1   8  -7 111423. 2824.93   9
  -1   8  -7 113939. 2626.36  10
  -1   8  -8 1440.85 151.820   5
  -1   8  -8 1539.14 295.058  10
  -1   8  -8 1582.03 319.007   9
  -1   8  -9 8749.10 375.555   5
  -1   8  -9 9302.06 750.530   9
  -1   8  -9 8007.92 668.389  10
  -1   8  -9 8085.37 355.614   3
  -1   8 -10 15549.3 518.347   3
  -1   8 -10 15228.3 524.682   5
  -1   8 -10 15273.4 969.666  10
  -1   8 -11 2764.91 218.645   3
  -1   8 -11 2331.26 407.703  10
  -1   8 -11 2183.33 198.022   5
  -1   8 -12 5529.28 310.995   3
  -1   8 -12 5621.71 319.509   5
  -1   8 -13 17082.3 576.367   3
  -1   8 -13 17071.5 576.603   5
  -1   8 -14 1421.43 171.866   5
  -1   8 -14 1477.54 172.417   3
  -1   8 -15 21342.6 630.058   5
  -1   8 -15 20496.8 621.296   3
  -1   8 -16 1473.17 162.006   3
  -1   8 -16 1306.54 152.210   5
  -1   8 -17 2945.96 199.879   3
  -1   8 -17 2873.90 194.819   5
   1  -8  18 151.244 51.5930   2
  -1   8 -18 253.880 66.2536   5
  -1   8 -19 1830.33 118.849   5
   1  -8  19 1534.59 96.6302   2
  -1   8 -19 1871.19 122.898   3
   1   9 -19 100.690 46.7047   5
   1   9 -19 116.808 46.1463   3
   1   9 -18 11016.6 360.373   5
   1   9 -18 10931.9 351.798   3
   1   9 -17 4970.63 253.407   3
   1   9 -17 4966.79 262.777   5
   1   9 -16 82.9270 64.4871   3
   1   9 -16 99.6008 75.6006   5
  -1   9  16 183.502 71.5037   1
   1   9 -15 488.823 109.156   5
   1   9 -15 632.139 111.488   3
  -1   9  15 333.526 95.7624   1
   1   9 -14 3098.90 225.930   3
   1   9 -14 3113.21 239.344   5
  -1   9  14 2667.47 222.233   1
  -1   9  13 498.278 120.935   1
   1   9 -13 330.313 99.3012   5
   1   9 -13 450.406 99.8287   3
   1   9 -12 6735.75 353.052   5
   1   9 -12 7106.72 341.305   3
  -1   9  12 6687.94 355.085   1
   1   9 -11 2094.25 195.864   5
   1   9 -11 1791.31 406.561  11
  -1   9  11 1878.02 194.414   1
   1   9 -11 2209.48 185.850   3
  -1   9  10 17980.8 591.664   1
   1   9 -10 16531.4 1101.97  11
   1   9 -10 17702.0 573.678   5
   1   9  -9 2593.07 212.884   5
   1   9  -9 3061.29 473.753  11
  -1   9   9 3124.49 235.806   1
   1   9  -8 25090.8 718.056   1
   1   9  -8 24933.1 1319.29  11
   1   9  -8 25251.4 677.570   5
  -1   9   8 25064.4 698.371   1
   1   9  -7 1124.17 293.863  11
   1   9  -6 2830.80 441.198  11
  -1   9   5 9618.74 684.977   9
   1   9  -5 9209.10 743.360  11
   1   9  -4 352.536 186.178  11
  -1   9   4 249.465 140.683   9
  -1   9   3 32878.0 1320.93   9
  -1   9   2 850.102 248.301   9
  -1   9   1 101477. 2581.07   9
  -1   9   0 67021.0 2019.68   9
  -1   9  -1 13006.8 835.391   9
  -1   9  -2 30113.4 1319.60   9
  -1   9  -3 7206.86 638.212   9
  -1   9  -4 10811.2 793.045   9
  -1   9  -5 2551.75 402.900   9
  -1   9  -5 2232.49 295.629  10
  -1   9  -6 475.416 166.609  10
  -1   9  -6 323.215 166.460   9
  -1   9  -7 8982.54 372.187   5
  -1   9  -7 9553.63 789.442   9
  -1   9  -7 9352.06 665.572  10
   1   9   7 8961.74 387.136   1
  -1   9  -8 4000.10 253.628   5
  -1   9  -8 4006.59 527.398   9
   1   9   8 3796.22 251.532   1
  -1   9  -9 50457.9 1939.06   9
  -1   9  -9 50034.0 1070.72   5
  -1   9 -10 22030.6 631.840   3
  -1   9 -10 21139.3 638.425   5
  -1   9 -11 31257.3 814.178   5
  -1   9 -11 31580.7 796.172   3
  -1   9 -12 7849.93 367.758   3
  -1   9 -12 7819.67 376.599   5
  -1   9 -13 11739.3 462.263   5
  -1   9 -13 11512.7 449.292   3
  -1   9 -14 1171.87 150.056   5
  -1   9 -14 1234.13 149.886   3
  -1   9 -15 3529.23 289.209   5
  -1   9 -15 3740.41 236.335   3
  -1   9 -16 411.760 88.7461   5
   1  -9  16 514.406 81.0097   2
  -1   9 -16 488.984 94.7404   3
  -1   9 -17 2816.23 178.204   5
   1  -9  17 2619.22 143.509   2
  -1   9 -17 2609.11 170.039   3
  -1   9 -18 715.751 84.0348   5
  -1   9 -18 635.871 79.3960   3
   1  10 -19 397.511 56.1990   5
   1  10 -18 1282.23 113.237   5
   1  10 -18 1098.55 93.1939   3
   1  10 -17 863.657 96.3093   3
   1  10 -17 1023.73 117.184   5
   1  10 -16 2771.21 197.390   5
  -1  10  16 2615.48 177.321   1
   1  10 -16 2669.58 176.438   3
  -1  10  15 95.8092 67.0494   1
   1  10 -15 125.934 63.0499   3
   1  10 -15-34.2250 73.3501   5
   1  10 -14 11061.1 411.226   3
  -1  10  14 11482.1 451.692   1
   1  10 -14 11834.4 449.706   5
   1  10 -13 1808.33 167.274   3
  -1  10  13 1643.60 182.918   1
   1  10 -13 1865.75 189.631   5
   1  10 -12 2053.86 193.343   5
  -1  10  12 2013.03 206.258   1
  -1  10  11 385.540 118.318   1
   1  10 -11 426.925 104.514   5
  -1  10  10 3064.37 250.552   1
   1  10 -10 2734.14 490.527  11
   1  10 -10 2736.34 221.929   5
   1  10  -9 746.484 277.060  11
  -1  10   9 1102.23 162.311   1
   1  10  -9 866.276 124.731   5
   1  10  -8 10455.0 420.311   5
   1  10  -8 9496.34 843.846  11
  -1  10   8 9226.90 422.298   1
   1  10  -7 4180.63 285.936   1
   1  10  -7 3979.33 544.072  11
  -1  10   7 3989.10 275.964   1
   1  10  -7 4561.39 270.104   5
  -1  10   6 14436.3 522.237   1
   1  10  -6 14545.8 493.546   5
   1  10  -6 14137.5 527.873   1
   1  10  -6 14106.2 994.965  11
   1  10  -5 4181.02 251.241   5
   1  10  -5 4015.73 270.896   1
  -1  10   5 3941.46 260.389   1
  -1  10   5 4438.40 494.534   9
  -1  10   4 2711.66 399.921   9
  -1  10   3 10875.8 792.047   9
  -1  10   2 10114.9 773.341   9
  -1  10   1 15458.6 966.207   9
  -1  10   0 6199.85 614.754   9
  -1  10  -1 6714.94 647.377   9
  -1  10  -2 2314.50 393.372   9
  -1  10  -3 12461.2 900.561   9
  -1  10  -4 3636.55 232.710   5
  -1  10  -4 3556.15 501.895   9
  -1  10  -5 15346.0 505.377   5
   1  10   5 16237.6 548.858   1
  -1  10  -5 16096.2 1054.02   9
  -1  10  -6 25579.3 687.389   5
  -1  10  -6 26135.2 1391.18   9
   1  10   6 25821.1 726.644   1
  -1  10  -7 1075.37 143.752   5
  -1  10  -7 981.641 310.960   9
   1  10   7 1112.52 150.713   1
  -1  10  -8 28277.0 750.442   5
  -1  10  -8 28404.3 1494.05   9
   1  10   8 29937.3 784.415   1
  -1  10  -9 18173.9 577.552   5
  -1  10  -9 16612.8 1138.18   9
   1  10   9 16998.6 572.710   1
  -1  10 -10 2005.91 192.176   5
  -1  10 -11 14876.9 522.783   5
  -1  10 -11 14719.9 496.114   3
  -1  10 -12 655.064 115.471   5
  -1  10 -12 636.619 113.309   3
  -1  10 -13 11291.1 419.972   3
  -1  10 -13 11397.3 442.878   5
  -1  10 -14 15888.3 511.370   5
  -1  10 -14 15413.4 488.394   3
  -1  10 -15 10229.0 379.830   5
  -1  10 -15 9242.70 346.807   3
  -1  10 -16 1304.76 126.010   5
  -1  10 -16 1358.91 119.782   3
  -1  10 -17 1929.05 134.482   5
  -1  10 -17 1658.53 118.394   3
  -1  10 -18 648.050 69.2240   5
   1  11 -18 38.9924 37.9995   5
   1  11 -17 4480.82 208.821   5
  -1  11  16 907.086 100.016   1
   1  11 -16 788.019 105.932   5
  -1  11  15 5921.24 280.146   1
   1  11 -15 6267.73 292.270   5
  -1  11  14 2969.77 221.012   1
   1  11 -14 2509.27 200.156   5
   1  11 -13 213.456 86.5631   5
  -1  11  13 369.530 108.662   1
  -1  11  12 262.330 103.788   1
   1  11 -12 203.706 84.8049   5
  -1  11  11 67.5261 92.5967   1
   1  11 -11 14.1170 78.2734   5
  -1  11  10 4537.31 303.873   1
   1  11 -10 4392.88 283.726   5
   1  11  -9 12486.0 482.108   5
  -1  11   9 12365.9 504.540   1
   1  11  -8 17527.6 581.427   5
  -1  11   8 17225.7 604.279   1
   1  11  -7 6896.83 352.477   5
  -1  11   7 7471.46 385.234   1
   1  11  -7 6608.77 368.640   1
   1  11  -6 4326.18 273.021   5
  -1  11   6 4230.80 287.091   1
   1  11  -6 4380.28 300.696   1
   1  11  -5 11414.0 447.302   5
   1  11  -5 11363.4 483.967   1
  -1  11   5 11329.3 473.582   1
   1  11  -4 4647.63 300.717   1
   1  11  -4 4072.10 262.887   5
  -1  11   4 4252.52 282.733   1
  -1  11   4 3728.56 496.403   9
   1  11  -3 38179.7 899.471   5
  -1  11   3 36683.7 912.226   1
   1  11  -3 37084.3 931.931   1
  -1  11   3 37692.1 1614.67   9
  -1  11   2 3681.26 506.765   9
  -1  11   2 3796.33 262.426   1
   1  11  -2 3326.93 233.782   5
   1  11  -2 3866.61 271.822   1
   1  11  -1 76633.5 1490.11   1
  -1  11   1 79311.9 2488.81   9
  -1  11   1 76968.3 1469.21   1
  -1  11   0 15339.2 1044.46   9
   1  11   0 16033.8 561.008   1
  -1  11   0 14894.2 527.006   1
  -1  11  -1 10238.2 854.836   9
   1  11   1 10274.6 401.421   7
  -1  11  -1 10342.5 427.209   1
   1  11   1 10599.6 448.818   1
  -1  11  -2 36239.4 874.388   5
  -1  11  -2 36744.5 885.761   1
   1  11   2 36623.3 915.130   1
  -1  11  -2 36818.1 1669.42   9
   1  11   2 37142.2 852.110   7
  -1  11  -3 468.082 100.676   5
  -1  11  -3 456.760 235.271   9
   1  11   3 641.254 127.653   1
  -1  11  -3 417.115 101.516   1
   1  11   3 503.438 102.919   7
  -1  11  -4 680.731 123.652   1
  -1  11  -4 653.974 250.750   9
   1  11   4 676.565 124.277   7
  -1  11  -4 694.044 120.534   5
   1  11   4 755.957 138.121   1
  -1  11  -5 3624.32 247.225   5
   1  11   5 3207.48 250.817   1
  -1  11  -6 1054.63 141.557   5
  -1  11  -6 1113.47 321.362   9
   1  11   6 1004.17 151.900   1
   1  11   7 1068.67 154.619   1
  -1  11  -7 617.089 113.205   5
  -1  11  -7 553.892 235.877   9
  -1  11  -8 23419.2 682.421   5
   1  11   8 24390.3 717.420   1
  -1  11  -9 8983.60 402.579   5
   1  11   9 8497.58 400.012   1
  -1  11 -10 18012.1 583.837   5
   1  11  10 18231.8 585.618   1
  -1  11 -11 3957.11 264.038   5
  -1  11 -12 1069.54 140.409   5
  -1  11 -13 133.772 69.9053   5
  -1  11 -14 2539.30 193.409   5
  -1  11 -15 4072.99 220.865   5
  -1  11 -16 652.053 89.1756   5
  -1  11 -17 941.762 85.3391   5
   1  11  17 835.557 90.2652   7
   1  12 -17 575.260 71.4380   5
   1  12 -16 952.851 101.665   5
  -1  12  15 519.438 86.4367   1
   1  12 -15 507.671 88.1969   5
  -1  12  14 2797.39 194.956   1
   1  12 -14 2694.67 191.138   5
   1  12 -13 746.763 124.385   5
  -1  12  13 785.556 128.115   1
  -1  12  12 3111.94 240.470   1
   1  12 -12 2850.53 219.530   5
  -1  12  11 681.967 140.374   1
   1  12 -11 782.403 132.041   5
   1  12 -10 1882.68 192.786   5
  -1  12  10 1616.01 195.915   1
   1  12  -9 3134.76 245.559   5
  -1  12   9 3563.61 278.302   1
   1  12  -8 1201.73 160.106   5
  -1  12   8 1257.46 186.122   1
   1  12  -7 846.037 148.599   1
   1  12  -7 839.710 139.396   5
  -1  12   7 1187.97 175.664   1
  -1  12   6 20202.1 665.844   1
   1  12  -6 20973.9 648.655   5
   1  12  -6 20316.7 679.871   1
   1  12  -5 221.114 91.8078   5
  -1  12   5 366.445 134.946   1
   1  12  -5 276.128 116.279   1
   1  12  -4 24885.5 720.621   5
   1  12  -4 23848.6 747.797   1
  -1  12   4 24440.4 737.599   1
  -1  12   3 12973.8 515.601   1
   1  12  -3 13151.8 530.872   1
  -1  12   3 12874.9 981.463   9
  -1  12   2 691.042 129.907   1
  -1  12   2 926.441 313.631   9
   1  12  -2 1030.89 161.173   1
   1  12  -1 4558.51 307.404   1
  -1  12   1 4769.81 620.260   9
  -1  12   1 4594.88 297.975   1
   1  12   0 3274.72 264.085   1
  -1  12   0 3355.49 522.380   9
  -1  12   0 3264.21 252.309   1
  -1  12  -1 14453.4 1073.74   9
  -1  12  -1 14551.7 534.619   1
   1  12   1 14621.8 554.420   1
   1  12   2-22.9174 66.3168   7
   1  12   2 264.642 107.760   1
  -1  12  -2 49.5954 81.3458   1
  -1  12  -2 123.508 175.745   9
   1  12   3 20720.7 674.199   1
  -1  12  -3 19538.2 631.894   5
  -1  12  -3 22084.0 1374.84   9
   1  12   3 19872.9 605.056   7
  -1  12  -3 21307.1 647.917   1
  -1  12  -4 11832.1 465.738   1
   1  12   4 11383.6 490.425   1
  -1  12  -4 12001.3 1014.72   9
   1  12   4 11413.5 449.110   7
  -1  12  -4 11516.7 464.578   5
   1  12   5 20118.2 616.242   7
  -1  12  -5 19353.1 617.544   5
   1  12   5 18972.3 649.140   1
  -1  12  -6 70411.4 1371.88   5
   1  12   6 68842.7 1411.97   1
   1  12   6 68061.2 1352.58   7
  -1  12  -7 5023.56 304.736   5
   1  12   7 5422.92 311.689   7
   1  12   7 5662.37 338.419   1
  -1  12  -8 31915.0 824.357   5
   1  12   8 31083.4 836.067   1
  -1  12  -9 5898.13 326.803   5
   1  12   9 6198.91 339.118   1
  -1  12 -10 6798.70 341.451   5
   1  12  10 6603.70 336.909   1
  -1  12 -11 442.152 105.169   5
  -1  12 -12 2588.86 198.726   5
  -1  12 -13 623.798 103.750   5
  -1  12 -14 12886.2 404.480   5
  -1  12 -15 5241.72 224.947   5
   1  12  15 4563.85 224.096   7
   1  12  16 4745.03 198.750   7
  -1  12 -16 5490.13 203.123   5
   1  13 -16 6330.29 219.210   5
   1  13 -15 1069.35 104.226   5
  -1  13  15 852.309 87.3357   1
   1  13 -14 1079.79 116.242   5
  -1  13  14 835.737 103.264   1
   1  13 -13 962.075 123.318   5
  -1  13  13 1073.14 132.007   1
   1  13 -12 710.499 117.951   5
  -1  13  12 747.981 127.278   1
  -1  13  11 9824.19 418.346   1
   1  13 -11 9660.83 396.023   5
  -1  13  10 3005.02 249.342   1
   1  13 -10 3259.19 239.201   5
  -1  13   9 6347.00 352.942   1
   1  13  -9 5945.19 328.732   5
   1  13  -8 1024.82 157.097   5
  -1  13   8 1219.71 173.907   1
   1  13  -7 1914.74 207.222   1
  -1  13   7 1997.29 214.957   1
   1  13  -7 1749.24 187.507   5
   1  13  -6 175.364 95.4537   5
  -1  13   6 222.282 120.393   1
   1  13  -6 236.628 119.971   1
   1  13  -5 144.878 85.0573   5
  -1  13   5 73.1668 96.0196   1
   1  13  -5 104.560 101.960   1
   1  13  -4 1430.83 190.345   1
  -1  13   4 1331.18 182.821   1
  -1  13   3 2260.12 222.793   1
   1  13  -3 2535.74 244.890   1
   1  13  -2 329.742 123.220   1
  -1  13   2 415.856 125.979   1
   1  13  -1 8195.02 424.091   1
  -1  13   1 8577.15 422.207   1
  -1  13   0 8400.44 414.338   1
   1  13   0 9402.53 450.519   1
   1  13   1 21580.1 706.459   1
  -1  13  -1 20693.1 667.655   1
  -1  13  -2 3140.01 250.580   1
   1  13   2 3485.95 279.571   1
   1  13   3 9025.07 387.812   7
   1  13   3 9065.80 437.601   1
  -1  13  -3 8228.36 400.632   1
  -1  13  -4 361.050 98.9875   1
   1  13   4 332.635 115.929   1
   1  13   4 511.041 109.026   7
   1  13   5 7516.46 395.825   1
  -1  13  -5 6731.20 344.769   1
   1  13   5 6975.16 342.017   7
  -1  13  -5 6651.27 358.142   5
   1  13   6 1005.68 163.345   1
  -1  13  -6 916.367 148.618   5
   1  13   6 1004.22 143.157   7
  -1  13  -7 1820.72 186.675   5
   1  13   7 1777.23 195.461   1
   1  13   7 1689.86 173.878   7
   1  13   8 1270.10 154.853   7
   1  13   8 1046.24 154.088   1
  -1  13  -8 819.064 137.652   5
   1  13   9 2157.01 190.620   7
  -1  13  -9 2102.79 195.699   5
   1  13   9 2318.15 206.001   1
   1  13  10 2893.25 210.090   1
  -1  13 -10 2848.14 212.042   5
   1  13  10 2882.40 213.568   7
  -1  13 -11 17140.5 519.704   5
   1  13  11 16262.3 505.760   7
  -1  13 -12 1981.35 164.997   5
   1  13  12 1793.85 158.721   7
  -1  13 -13 6389.93 273.216   5
   1  13  13 6627.99 276.145   7
  -1  13 -14 1641.49 127.315   5
   1  13  14 1359.95 117.462   7
  -1  13 -15 1047.11 89.7433   5
   1  13  15 928.546 84.3688   7
  -1  14  14 855.136 86.6100   1
   1  14 -13 3539.92 194.602   5
  -1  14  13 3358.46 190.060   1
  -1  14  12 693.044 107.837   1
   1  14 -12 823.271 110.025   5
   1  14 -11 121.846 66.0090   5
  -1  14  11 382.440 105.331   1
   1  14 -10 2188.21 187.619   5
  -1  14  10 2485.65 212.701   1
  -1  14   9 1081.88 158.217   1
   1  14  -9 1074.00 147.119   5
  -1  14   8 1625.97 186.861   1
   1  14  -8 1345.14 165.290   5
  -1  14   7 133.314 106.821   1
   1  14  -6 4462.92 303.064   1
  -1  14   6 4154.88 295.086   1
  -1  14   5 8424.82 421.050   1
   1  14  -5 7931.09 415.587   1
   1  14  -4 3580.63 285.261   1
  -1  14   4 3610.43 285.540   1
  -1  14   3 13678.5 541.051   1
   1  14  -3 13254.2 548.216   1
   1  14  -2 717.292 156.544   1
  -1  14   2 903.003 161.438   1
  -1  14   1 7909.30 402.912   1
   1  14  -1 7418.78 410.982   1
   1  14   0 12145.2 520.636   1
  -1  14   0 11683.2 493.008   1
   1  14   1 5234.74 342.451   1
  -1  14  -1 4534.55 301.613   1
   1  14   2 6086.07 363.184   1
  -1  14  -2 6275.62 347.867   1
  -1  14  -3 179.173 93.5410   1
   1  14   3 228.489 113.698   1
   1  14   4 5545.25 338.334   1
   1  14   4 5001.82 275.358   7
  -1  14  -4 5223.14 305.345   1
  -1  14  -5 152.634 75.6138   1
   1  14   5 188.648 81.1630   7
   1  14   5 204.505 111.913   1
   1  14   6 6596.11 316.987   7
   1  14   6 7832.65 385.552   1
   1  14   7 1193.28 140.701   7
   1  14   7 1314.11 162.806   1
  -1  14  -8 430.449 108.436   5
   1  14   8 613.206 125.517   1
   1  14   8 509.146 106.344   7
   1  14   9 135.432 80.4185   1
  -1  14  -9 105.211 73.3793   5
   1  14   9 189.709 76.1302   7
   1  14  10 121.575 69.0244   1
  -1  14 -10 163.470 70.5816   5
   1  14  10 113.282 69.2196   7
   1  14  11 496.169 87.6807   7
  -1  14 -11 350.235 78.5823   5
   1  14  12 1802.88 134.152   7
  -1  14 -12 2284.42 157.935   5
   1  14  13 1070.53 94.2321   7
  -1  15  13 5970.62 208.416   1
  -1  15  12 920.099 103.561   1
  -1  15  11 4803.81 239.244   1
  -1  15  10 365.749 94.7730   1
  -1  15   9 5526.00 288.728   1
  -1  15   8 1943.03 188.756   1
  -1  15   7 1556.79 180.991   1
  -1  15   6 1041.68 162.842   1
  -1  15   5 245.243 115.494   1
   1  15  -5 207.027 108.240   1
   1  15  -4 5862.30 347.218   1
  -1  15   4 6345.56 350.513   1
   1  15  -3 4756.90 312.953   1
  -1  15   3 3987.49 285.165   1
  -1  15   2 3559.27 268.040   1
   1  15  -2 3869.86 288.659   1
   1  15  -1 2009.27 224.610   1
  -1  15   1 1754.69 200.229   1
   1  15   0 6025.29 358.381   1
  -1  15   0 5138.25 316.230   1
  -1  15  -1 8354.46 396.086   1
   1  15   1 8693.20 422.686   1
   1  15   2 1402.90 185.446   1
  -1  15  -2 1341.51 164.134   1
   1  15   3 2174.27 221.189   1
  -1  15  -3 1842.44 184.290   1
   1  15   4 347.840 116.236   1
  -1  15  -4 459.177 103.283   1
   1  15   5 245.965 100.855   1
   1  15   6 812.432 131.696   1
   1  15   7 3681.18 205.759   7
   1  15   7 3907.32 248.110   1
   1  15   8 893.351 103.873   7
   1  15   8 790.682 114.706   1
   1  15   9 6427.95 279.036   1
   1  15   9 5963.58 245.578   7
   1  15  10 1470.17 114.782   7
   1  15  10 1355.34 117.641   1
   1  15  11 4184.16 173.917   7
  -1  16  11 135.163 49.5337   1
  -1  16  10 1295.51 119.118   1
  -1  16   9 635.796 99.4570   1
  -1  16   8 1181.90 138.754   1
  -1  16   7 3072.58 217.738   1
  -1  16   6 24.8950 82.2871   1
  -1  16   5 5468.56 303.751   1
  -1  16   4 511.366 119.549   1
   1  16  -4 613.479 134.395   1
   1  16  -3 5098.35 304.006   1
  -1  16   3 4644.42 284.689   1
  -1  16   2 3419.47 245.693   1
   1  16  -2 3668.82 266.232   1
  -1  16   1 896.145 139.379   1
   1  16  -1 902.002 155.267   1
  -1  16   0 1594.08 172.120   1
   1  16   0 2119.60 212.583   1
   1  16   1 656.494 149.827   1
  -1  16  -1 493.263 111.355   1
  -1  16  -2 14719.9 491.860   1
   1  16   2 15237.3 528.551   1
   1  16   3 4666.87 288.038   1
  -1  16  -3 4587.61 257.263   1
   1  16   4 11232.2 427.897   1
  -1  16  -4 10454.1 377.082   1
   1  16   5 8428.37 362.611   1
   1  16   6 651.060 109.469   1
   1  16   7 2636.18 184.100   1
   1  16   8 444.465 81.0485   1
   1  16   9-62.5198 47.5805   1
  -1  17   9 439.204 65.6132   1
  -1  17   8 447.570 75.6909   1
  -1  17   7 200.578 65.9560   1
  -1  17   6-57.2095 61.2240   1
  -1  17   5 217.001 76.9854   1
  -1  17   4 309.500 87.0787   1
  -1  17   3 1552.36 149.282   1
  -1  17   2 1791.60 158.579   1
   1  17  -2 2068.23 180.400   1
   1  17  -1 1360.18 152.557   1
  -1  17   1 1442.64 146.771   1
   1  17   0 5955.64 295.748   1
  -1  17   0 5413.91 268.303   1
   1  17   1 1013.85 131.957   1
  -1  17  -1 926.024 117.790   1
  -1  17  -2 7913.34 308.741   1
   1  17   2 8752.35 353.698   1
   1  17   3 4400.66 246.061   1
  -1  17  -3 3896.60 201.101   1
   1  17   4 2317.74 172.227   1
   1  17   5 1450.44 132.598   1
   1  17   6 1016.40 108.497   1
   1  17   7 69.3208 51.0760   1
  -1  18   6 2546.75 137.887   1
  -1  18   5 2796.88 151.945   1
  -1  18   4 4437.40 198.387   1
  -1  18   3 6767.25 251.885   1
  -1  18   2 4366.80 201.218   1
  -1  18   1 693.585 86.7501   1
  -1  18   0 383.439 71.5207   1
   1  18   0 374.943 79.0251   1
  -1  18  -1 1787.77 119.155   1
   1  18   1 1909.43 140.560   1
   1  18   2 2091.80 145.181   1
   1  18   3 6388.66 244.700   1
   1  18   4 2226.79 135.872   1
   2   0 -22 71.3816 38.0485   5
   2   0 -21 25.3203 56.0979   5
   2   0 -21 55.1681 49.3528   3
   2   0 -20 11116.0 382.886   3
   2   0 -19 2134.67 181.020   3
   2   0 -18 10972.6 427.838   3
   2   0 -17 596.423 115.316   3
   2   0 -16 378.349 104.213   3
   2   0 -15 17.8614 160.108  11
   2   0 -15 102.722 91.0674   3
   2   0 -14 21343.8 641.429   3
   2   0 -14 21226.8 1212.85  11
   2   0 -13 1447.89 158.322   3
   2   0 -13 1105.66 289.142  11
   2   0 -12 4089.06 487.333  11
   2   0 -11 659.911 223.967  11
   2   0 -10 10115.5 701.292  11
   2   0  -9 36.2555 113.859  11
   2   0  -8 11368.7 672.219  11
   2   0  -7 1726.58 264.495  11
   2   0  -7 1956.10 187.055   4
   2   0  -6 32269.7 1057.38  11
   2   0  -6 32662.9 825.216   4
   2   0  -5 1138.73 196.813  11
   2   0  -4 12930.0 567.938  11
   2   0  -3 132.703 95.8153  11
   2   0  -2 36212.3 935.911   8
   2   0  -2 37089.8 899.870  11
   2   0  -1 375.996 94.5533  11
   2   0  -1 380.488 102.631   8
   2   0   0 36721.1 951.440   8
   2   0   0 37018.3 779.079  11
   2   0   1 18.5186 39.1188  11
  -2   0  -2 74351.6 1374.95  10
   2   0   2 63980.2 930.162  11
  -2   0  -3 135.428 85.9580  10
  -2   0  -4 24509.5 783.897  10
  -2   0  -5 2638.98 271.229  10
  -2   0  -6 84341.8 1869.24  10
  -2   0  -7 73.7858 108.807  10
  -2   0  -8 1003.08 209.704  10
  -2   0  -9 20.7476 94.4982  10
  -2   0 -10 26553.6 1204.88  10
  -2   0 -11-0.53130 112.830  10
  -2   0 -12 15429.3 530.638   3
  -2   0 -12 15489.2 1020.05  10
  -2   0 -13-98.7658 159.726  10
  -2   0 -13 63.0376 75.2572   3
  -2   0 -14 4368.74 282.508   3
  -2   0 -15 883.791 140.089   3
  -2   0 -16 4542.77 280.336   3
  -2   0 -17 1219.75 146.169   3
  -2   0 -18 4160.03 231.095   3
  -2   0 -19 170.952 65.8464   5
   2   0  20 8684.05 251.325   2
  -2   0 -20 5623.83 213.946   5
   2  -1 -22 1661.63 108.870   5
   2   1 -22 2164.59 121.182   5
   2   1 -21 3628.69 192.426   3
   2   1 -21 3418.68 186.689   5
   2  -1 -21 2972.97 180.909   5
   2   1 -20 2408.37 182.106   5
   2  -1 -20 1902.67 152.667   3
   2   1 -20 2037.90 165.597   3
   2  -1 -19 3602.70 228.326   3
   2   1 -19 3635.43 238.731   3
   2  -1 -18 2948.48 215.338   3
   2   1 -18 3942.03 260.642   3
   2  -1 -17 150.933 74.9386   3
   2   1 -17 694.040 127.719   3
   2   1 -16 1124.49 151.600   3
   2  -1 -16 1201.87 148.107   3
   2  -1 -15 18322.3 1157.09  11
   2   1 -15 18030.4 588.764   3
   2   1 -15 17810.7 1138.46  11
   2  -1 -15 18458.2 580.391   3
   2  -1 -14 327.068 174.303  11
   2   1 -14 396.461 213.669  11
   2  -1 -14 443.027 108.990   3
   2   1 -14 433.008 105.933   3
   2  -1 -13 13005.6 913.751  11
   2   1 -13 14935.3 516.282   3
   2   1 -13 14312.9 946.967  11
   2  -1 -13 13841.1 482.549   3
   2   1 -12 6499.71 622.412  11
   2  -1 -12 6197.45 618.585  11
   2  -1 -11 2816.02 393.933  11
   2   1 -11 2095.71 341.040  11
   2  -1 -10 3627.40 432.894  11
   2   1 -10 3039.39 393.647  11
   2   1  -9 9775.87 645.353  11
   2  -1  -9 9565.13 660.986  11
   2   1  -8 12356.3 705.934  11
   2  -1  -8 13752.6 724.517  11
   2   1  -7 16616.5 775.401  11
   2  -1  -7 16260.8 504.934   4
   2   1  -7 15303.5 586.455   4
   2  -1  -7 16822.0 771.008  11
   2  -1  -6 95343.8 2029.10  11
   2   1  -6 98744.5 2038.43  11
   2  -1  -6 92892.5 1610.90   4
   2   1  -6 93282.6 1761.37   4
   2   1  -5 2097.98 252.641  11
   2   1  -4 4097.45 317.442  11
   2   1  -3 4083.25 298.746  11
   2   1  -2 1331.73 169.810  11
   2   1  -2 1134.06 155.730   8
   2   1  -1 29719.7 754.344  11
   2  -1  -1 27524.5 814.195   8
   2   1  -1 28894.2 806.169   8
   2  -1   0 60592.3 1093.91  11
   2   1   0 58458.9 1132.06  11
   2  -1   1 4784.10 200.687  11
   2  -1   1 4139.87 305.556   8
   2   1   1 4764.86 227.458  11
   2   1   2 84492.3 1301.39  11
  -2   1  -2 79574.6 1593.55  10
  -2  -1  -2 83260.1 1517.30  10
  -2   1  -3 27647.3 841.750  10
  -2  -1  -3 30006.6 802.073  10
  -2   1  -4 2103.91 230.644  10
  -2  -1  -4 2359.74 225.813  10
  -2   1  -5 360571. 5373.88  10
  -2  -1  -5 356855. 5257.97  10
  -2  -1  -6 38390.9 1135.93  10
  -2   1  -6 40218.0 1182.57  10
  -2   1  -7 100622. 2245.05  10
  -2  -1  -7 101232. 2184.74  10
  -2   1  -8 8284.93 590.874  10
  -2  -1  -8 8513.53 578.358  10
  -2  -1  -9 2481.96 335.199  10
  -2   1  -9 2704.48 366.243  10
  -2  -1 -10 2056.65 328.435  10
  -2   1 -10 2569.26 377.947  10
  -2   1 -11 21981.4 1167.77  10
  -2  -1 -11 22795.5 1168.07  10
  -2   1 -11 22680.6 647.134   3
  -2   1 -12 15558.5 1032.16  10
  -2  -1 -12 14707.5 509.192   3
  -2   1 -12 15379.2 535.101   3
  -2  -1 -12 15684.6 1016.63  10
  -2  -1 -13 9429.79 824.747  10
  -2  -1 -13 10108.8 422.543   3
  -2   1 -13 10486.6 443.504   3
  -2   1 -13 10177.0 877.276  10
  -2  -1 -14 4256.31 270.722   3
  -2   1 -14 4299.50 285.926   3
  -2  -1 -15 4677.15 286.915   3
  -2   1 -15 5709.68 326.044   3
  -2  -1 -16 3992.44 254.831   3
  -2   1 -16 4118.92 271.608   3
  -2  -1 -17 16682.7 508.054   3
  -2   1 -17 16079.6 529.115   3
  -2   1 -18 7008.40 312.910   5
  -2   1 -18 7606.64 322.155   3
   2   1  19 197.754 57.0649   2
  -2   1 -19 210.115 65.1205   3
  -2   1 -19 99.4898 52.2658   5
  -2   1 -20 2318.37 130.221   5
   2   1  20 2157.37 118.790   2
   2   2 -22 4853.82 176.504   5
   2   2 -22 6224.17 208.424   3
   2   2 -21 10615.1 339.813   3
   2   2 -21 9570.92 317.372   5
   2   2 -20 9648.01 358.960   5
   2   2 -20 9608.11 363.034   3
   2   2 -19 31806.5 770.316   3
   2  -2 -19 29973.6 698.669   3
   2   2 -19 31387.6 765.435   5
   2  -2 -18 19300.7 559.217   3
   2   2 -18 20397.4 613.322   3
   2  -2 -17 7446.69 341.699   3
   2   2 -17 7611.93 369.936   3
   2  -2 -16 5168.97 286.298   3
   2   2 -16 5660.69 321.506   3
   2   2 -15 2823.68 487.640  11
   2  -2 -15 3074.36 483.832  11
   2  -2 -15 3111.01 227.053   3
   2   2 -15 3034.61 237.174   3
   2  -2 -14 5559.47 634.989  11
   2   2 -14 5348.87 599.221  11
   2   2 -14 5408.93 309.274   3
   2  -2 -14 4966.06 287.351   3
   2  -2 -13 19519.8 584.004   3
   2   2 -13 20629.6 1158.31  11
   2   2 -13 20687.9 624.702   3
   2  -2 -13 21739.0 1206.22  11
   2   2 -12 392.484 190.750  11
   2  -2 -12 111.787 113.782  11
   2  -2 -11 1138.53 272.973  11
   2   2 -11 1172.23 267.825  11
   2  -2 -10 10459.2 728.278  11
   2   2 -10 12580.0 780.228  11
   2   2  -9 78994.8 2077.55  11
   2  -2  -9 80212.3 2104.79  11
   2   2  -8 8992.85 609.779  11
   2   2  -7 1888.66 271.297  11
   2   2  -7 1972.39 227.379   4
   2   2  -6 27686.2 983.416  11
   2   2  -6 27786.0 857.542   4
   2   2  -5 117596. 2335.69  11
   2   2  -5 120833. 2162.72   4
   2   2  -4 32560.1 987.464  11
   2   2  -3 20753.2 723.630  11
   2   2  -2 24591.6 749.201  11
   2   2  -2 22691.2 685.343   8
   2   2  -1 57978.5 1228.55   8
   2   2  -1 56614.8 1206.99  11
   2  -2   0 54859.6 1258.46   8
   2   2   0 55150.2 1144.75  11
   2  -2   1 10582.5 486.991   8
  -2  -2  -1 10018.8 363.535  10
   2   2   2 44339.2 923.433  11
  -2  -2  -2 46331.9 952.998  10
   2  -2   2 44426.1 1121.56   8
  -2   2  -2 43238.1 1089.75  10
   2  -2   3 5183.93 357.736   8
  -2  -2  -3 4745.09 278.289  10
  -2  -2  -4 9516.74 435.987  10
  -2   2  -4 10180.8 527.232  10
  -2   2  -5 67171.1 1595.87  10
  -2  -2  -5 66587.1 1467.04  10
  -2   2  -6 3030.30 331.518  10
  -2  -2  -6 2968.45 292.280  10
  -2  -2  -7 7860.38 510.058  10
  -2   2  -7 8362.39 566.258  10
  -2   2  -8 18451.7 910.063  10
  -2  -2  -8 20109.6 887.283  10
  -2   2  -9 12385.4 777.159  10
  -2  -2  -9 9708.47 657.016  10
  -2   2 -10 18694.3 1031.43  10
  -2  -2 -10 17818.5 949.790  10
  -2   2 -11 4520.90 274.672   3
  -2   2 -11 4178.68 507.997  10
  -2  -2 -11 4553.27 505.366  10
  -2   2 -12 9624.41 815.531  10
  -2  -2 -12 9490.52 773.546  10
  -2   2 -12 9113.29 408.864   3
  -2  -2 -13 4636.08 575.167  10
  -2   2 -13 5627.64 662.637  10
  -2   2 -13 4339.86 289.611   3
  -2   2 -14 326.895 105.008   3
  -2   2 -15 1740.95 202.101   3
  -2   2 -16 4067.57 271.855   3
  -2   2 -17 1003.28 134.417   5
  -2   2 -17 1037.83 142.849   3
  -2   2 -18 3597.08 222.627   3
  -2   2 -18 3378.51 214.833   5
  -2   2 -19 1959.21 148.844   3
   2   2  19 2014.09 125.058   2
  -2   2 -19 1789.64 137.203   5
   2  -2  20 9139.18 260.052   2
  -2   2 -20 6578.98 213.052   5
   2   3 -22 5262.76 195.821   3
   2   3 -21 437.155 71.5548   5
   2   3 -21 545.397 85.3249   3
   2   3 -20 12799.4 422.752   3
   2   3 -20 12356.9 403.390   5
   2   3 -19 1109.16 138.526   5
   2   3 -19 1107.16 145.847   3
   2   3 -18 2278.43 200.006   5
   2   3 -18 2359.49 207.122   3
   2   3 -17 1230.11 158.418   5
   2   3 -17 995.524 148.010   3
   2   3 -16 30483.3 808.794   3
   2  -3 -15 3303.59 511.962  11
   2   3 -15 2333.41 459.392  11
   2   3 -15 2684.76 229.597   3
   2  -3 -14 25966.6 1399.48  11
   2   3 -14 26184.5 733.877   3
   2   3 -14 25651.0 1341.64  11
   2   3 -13 8642.53 754.222  11
   2   3 -13 9175.39 403.117   3
   2  -3 -13 8211.43 751.208  11
   2  -3 -12 460.412 231.149  11
   2   3 -12 668.731 215.637  11
   2  -3 -11 34212.2 1438.43  11
   2   3 -11 33216.7 1403.10  11
   2   3 -10 59632.0 1846.19  11
   2   3  -9 299.052 175.135  11
   2   3  -8 8522.13 605.045  11
   2   3  -7 4132.01 345.506   4
   2   3  -7 4586.96 423.420  11
   2   3  -6 19836.7 846.959  11
   2   3  -6 20092.8 758.536   4
   2   3  -5 267.875 125.839  11
   2   3  -5 409.587 124.181   4
   2   3  -4 37421.2 1097.67  11
   2   3  -4 35016.8 1002.41   4
   2   3  -3 26908.1 875.260  11
   2   3  -3 26383.5 715.506   8
   2   3  -2 1044.51 169.788  11
   2   3  -2 908.449 141.060   8
   2   3  -1 32037.3 913.771  11
   2   3   0 28776.2 822.526  11
  -2  -3   0 28577.8 599.801  10
   2   3   1 4644.72 306.713  11
  -2  -3  -1 4322.58 207.090  10
   2  -3   1 5102.32 344.584   8
   2  -3   2 44861.3 1128.60   8
   2   3   2 43619.4 1018.95  11
  -2  -3  -2 41677.3 853.351  10
  -2   3  -2 44989.6 1143.97  10
   2  -3   3 54990.2 1295.07   8
  -2   3  -3 53725.4 1325.16  10
  -2  -3  -3 50438.8 1049.97  10
  -2   3  -4 5263.47 395.952  10
   2  -3   4 5956.57 392.856   8
  -2  -3  -4 5836.67 326.488  10
  -2  -3  -5 19351.3 676.076  10
   2  -3   5 19478.4 752.978   8
  -2   3  -6 68472.4 1727.43  10
  -2  -3  -6 67905.1 1543.90  10
  -2   3  -7 17692.2 844.855  10
  -2  -3  -7 15883.6 718.520  10
  -2   3  -8 15313.2 842.539  10
  -2  -3  -8 14983.2 754.276  10
  -2  -3  -9 289.390 121.356  10
  -2   3  -9 553.606 208.912  10
  -2  -3 -10 686.573 210.925  10
  -2   3 -10 897.307 247.871  10
  -2   3 -11 589.625 232.418  10
  -2  -3 -11 673.209 215.206  10
  -2   3 -11 676.011 116.567   3
  -2   3 -12 3873.91 267.773   3
  -2   3 -12 4055.10 536.446  10
  -2   3 -13 833.749 272.000  10
  -2   3 -13 730.655 130.752   3
  -2   3 -14 7901.72 397.074   3
  -2   3 -15 25946.8 757.871   3
  -2   3 -16 6009.31 325.978   5
  -2   3 -16 6174.33 338.496   3
  -2   3 -17 5368.92 299.034   3
  -2   3 -17 5468.77 289.094   5
  -2   3 -18 14283.5 459.332   3
  -2   3 -18 13492.7 428.869   5
  -2   3 -19 5575.33 234.640   5
  -2   3 -19 6271.53 261.961   3
   2  -3  19 5851.70 243.977   2
   2  -3  20 61.6461 45.5179   2
  -2  -3 -20-49.8748 41.9700   5
  -2   3 -20-65.3553 44.3308   5
   2   4 -22 1169.96 89.4956   3
   2   4 -21 1376.33 108.544   5
   2   4 -21 1574.00 126.645   3
   2   4 -20 8081.43 307.682   5
   2   4 -20 9089.16 341.897   3
   2   4 -19 930.517 119.720   5
   2   4 -19 908.208 131.540   3
   2   4 -18 3992.21 254.198   5
   2   4 -18 4014.92 265.645   3
   2   4 -17 306.230 98.2699   5
   2   4 -17 318.861 104.689   3
   2   4 -16 3131.43 238.898   5
   2   4 -16 2885.55 234.864   3
   2   4 -15 3574.02 253.339   5
   2   4 -15 3442.49 257.963   3
   2  -4 -14 298.226 199.319  11
   2   4 -14 412.446 224.886  11
   2   4 -14 475.917 114.981   3
   2  -4 -13 15096.0 1051.37  11
   2   4 -13 15345.6 538.505   3
   2   4 -13 15497.3 1018.09  11
   2   4 -12 963.474 137.872   3
   2   4 -12 1060.36 126.967   6
   2   4 -12 1003.57 266.786  11
   2  -4 -12 1023.98 287.559  11
   2   4 -11 2204.70 372.147  11
   2   4 -10 15549.4 920.424  11
   2   4  -9 2629.12 368.834  11
   2   4  -8 65450.7 1854.61  11
   2   4  -7 1639.29 275.473  11
   2   4  -6 40428.7 1303.07  11
   2   4  -6 41233.1 1210.64   4
   2   4  -5 3881.01 339.439   4
   2   4  -5 3657.77 370.473  11
   2   4  -4 13111.0 664.223  11
   2   4  -4 13294.4 620.347   4
   2   4  -3 203.174 118.625  11
   2   4  -3 66.4984 105.808   4
   2   4  -3 57.9325 51.0646   8
   2   4  -2 31635.2 990.123  11
   2   4  -2 30332.8 797.354   8
   2   4  -1 43085.0 1169.45  11
   2   4   0 2430.36 259.915  11
   2   4   1 1837.63 225.091  11
  -2  -4  -2 20238.6 472.994  10
  -2   4  -2 21623.1 777.410  10
  -2  -4  -3 3559.92 206.000  10
  -2   4  -3 3731.38 332.849  10
   2  -4   3 3477.40 297.404   8
  -2  -4  -4 1754.22 170.719  10
  -2   4  -4 1428.71 227.964  10
   2  -4   4 1420.66 201.507   8
  -2  -4  -5 295879. 4357.94  10
  -2   4  -5 295631. 4784.65  10
   2  -4   5 297655. 4582.55   8
  -2  -4  -6 5678.43 374.665  10
   2  -4   6 4714.33 371.449   8
  -2   4  -6 5163.63 440.995  10
  -2   4  -7 119.997 123.139  10
   2  -4   7 86.3869 73.0515   8
  -2  -4  -7 183.105 87.5238  10
  -2   4  -8 49631.3 1635.89  10
  -2   4  -9 272.130 142.188  10
  -2   4 -10 21542.0 1151.36  10
  -2   4 -10 21944.6 640.426   3
  -2   4 -11 4335.96 539.131  10
  -2   4 -11 3879.19 264.069   3
  -2   4 -12 25701.9 1376.71  10
  -2   4 -12 25115.7 731.130   3
  -2   4 -13 4715.11 287.134   5
  -2   4 -13 4492.08 297.848   3
  -2   4 -14 2129.92 197.974   5
  -2   4 -14 2277.13 216.904   3
  -2   4 -15 5004.23 297.591   5
  -2   4 -15 5107.77 315.785   3
  -2   4 -16 2158.86 205.453   3
  -2   4 -16 2096.17 188.057   5
  -2   4 -17 1433.17 158.914   5
  -2   4 -17 1352.22 160.176   3
  -2   4 -18 3003.75 189.917   5
  -2   4 -18 2895.59 201.241   3
  -2   4 -19 6826.48 271.545   3
  -2   4 -19 6571.90 242.219   5
   2  -4  19 6599.18 254.073   2
   2  -4  20 2907.34 141.333   2
   2   5 -21 810.939 91.3423   3
   2   5 -21 733.724 77.4196   5
   2   5 -20 657.831 88.7676   5
   2   5 -20 843.839 110.155   3
   2   5 -19 1005.47 118.764   5
   2   5 -19 1467.07 153.456   3
   2   5 -18 697.620 113.238   5
   2   5 -18 906.643 140.471   3
   2   5 -17 1865.66 180.246   5
   2   5 -17 2026.81 194.632   3
   2   5 -16 12940.1 496.207   3
   2   5 -16 12950.6 490.405   5
   2   5 -15 351.319 106.775   5
   2   5 -15 289.491 95.4458   3
   2   5 -14 10431.8 435.994   5
   2  -5 -14 10335.7 905.667  11
   2   5 -14 9237.09 832.852  11
   2   5 -14 10022.2 433.923   3
   2   5 -13 98.9180 141.329  11
   2   5 -13 51.6925 67.0179   5
   2  -5 -13 146.221 169.913  11
   2   5 -13 33.1585 65.5391   3
   2   5 -12 3001.67 453.712  11
   2   5 -12 3293.02 232.075   5
   2   5 -12 3289.43 240.861   7
   2   5 -12 2991.37 232.483   3
   2   5 -11 4179.78 520.869  11
   2   5 -10 4857.07 536.983  11
   2   5  -9 32031.8 1334.47  11
   2   5  -8 2132.35 337.576  11
   2   5  -7 2829.42 366.497  11
   2   5  -6 19231.7 914.046  11
   2   5  -6 19587.3 855.194   4
   2   5  -5 1991.53 296.350  11
   2   5  -5 1686.35 259.831   4
   2   5  -4 8445.03 516.832   4
   2   5  -4 7540.63 531.481  11
   2   5  -3 13297.2 646.010   4
   2   5  -3 12888.8 680.834  11
   2   5  -3 12567.1 440.598   8
   2   5  -2 1773.11 259.193  11
   2   5  -2 1583.13 169.040   8
   2   5  -2 1583.53 230.019   4
   2   5  -1 1499.30 247.796  11
   2   5  -1 1703.58 236.167   4
   2   5   0 7234.06 476.376  11
   2   5   1 4525.91 382.275  11
  -2   5  -2 24371.3 873.482  10
  -2   5  -3 9375.47 543.157  10
  -2   5  -4 59457.2 1562.26  10
   2  -5   5 47405.7 1241.92   8
  -2   5  -5 48150.6 1421.44  10
   2  -5   6 25094.4 873.748   8
  -2   5  -6 27110.7 1066.75  10
  -2   5  -7 1186.84 247.799  10
  -2   5  -7 1709.63 265.659   9
  -2   5  -8 26981.8 1199.05  10
  -2   5  -9 8375.18 693.261  10
  -2   5 -10 91.4280 134.209  10
  -2   5 -10 133.588 79.0907   5
  -2   5 -10 175.890 77.7884   3
  -2   5 -11 502.948 223.042  10
  -2   5 -11 644.640 122.971   3
  -2   5 -11 555.268 106.808   5
  -2   5 -12 1110.56 316.892  10
  -2   5 -12 933.949 137.445   5
  -2   5 -12 1191.44 157.715   3
  -2   5 -13 3210.74 254.700   3
  -2   5 -13 2933.20 229.556   5
  -2   5 -14 223.585 82.4600   5
  -2   5 -14 67.5115 89.5348   3
  -2   5 -15 1950.42 185.473   5
  -2   5 -15 2180.92 212.928   3
  -2   5 -16 5160.44 280.095   5
  -2   5 -16 5366.61 308.363   3
  -2   5 -17 104.087 55.8479   5
  -2   5 -17 155.123 81.8150   3
  -2   5 -18 6906.00 299.657   3
  -2   5 -18 6986.80 274.124   5
   2  -5  18 6653.66 273.343   2
  -2   5 -19 1362.35 102.618   5
  -2   5 -19 1532.53 124.639   3
   2  -5  19 1296.83 111.381   2
   2  -5  20 2475.92 121.844   2
   2   6 -21 2938.79 132.742   5
   2   6 -21 3433.66 160.908   3
   2   6 -20 1549.31 120.566   5
   2   6 -20 1830.69 141.133   3
   2   6 -19 1159.55 132.129   3
   2   6 -19 1072.98 117.716   5
   2   6 -18 171.137 82.5038   3
   2   6 -18 224.437 77.6119   5
   2   6 -17 5977.90 320.722   3
   2   6 -17 5565.44 298.898   5
   2   6 -16 4191.74 267.731   5
   2   6 -16 4519.77 283.744   3
   2   6 -15 4060.35 264.569   5
   2   6 -15 3550.76 257.115   3
   2   6 -14 3880.07 268.696   3
   2   6 -14 4041.66 266.226   5
   2  -6 -13 3502.88 527.976  11
   2   6 -13 2869.77 222.550   5
   2   6 -13 2961.32 234.836   3
   2   6 -13 2843.85 470.175  11
   2   6 -12 1607.08 171.079   5
   2   6 -12 1785.15 183.877   7
   2   6 -12 1919.64 184.104   3
   2   6 -12 1250.96 313.967  11
   2   6 -11 6215.63 643.802  11
   2   6 -11 6721.39 333.669   7
   2   6 -11 6688.09 333.696   3
   2   6 -11 6600.54 322.886   5
   2   6 -10 1798.14 347.083  11
   2   6  -9 13499.9 885.731  11
   2   6  -8 21845.7 1112.06  11
   2   6  -7 4795.36 502.528  11
   2   6  -6 70070.3 1986.75  11
   2   6  -5 28746.0 1178.17  11
   2   6  -5 29689.3 1113.67   4
   2   6  -4 18806.5 910.823  11
   2   6  -4 19530.7 861.092   4
   2   6  -3 9530.76 578.341   4
   2   6  -3 9107.25 616.471  11
   2   6  -2 21339.7 934.852  11
   2   6  -2 20594.7 624.960   8
   2   6  -2 21425.2 869.060   4
   2   6  -1 298.068 126.428  11
   2   6  -1 518.297 155.105   4
   2   6   0 21262.2 832.473   4
   2   6   0 20753.7 902.997  11
   2   6   1 1969.93 251.895   4
   2   6   1 1790.57 268.860  11
  -2   6  -2 669.273 157.942  10
   2   6   2 459.490 137.190   4
  -2   6  -3 5417.78 430.508  10
   2   6   3 5167.20 387.412   4
  -2   6  -4 5107.20 435.261  10
   2   6   4 4097.38 338.996   4
   2   6   5 24989.2 864.288   4
  -2   6  -5 25206.0 1029.19  10
  -2   6  -6 336.749 154.752  10
  -2   6  -7 2701.18 350.701   9
  -2   6  -7 2376.14 345.074  10
  -2   6  -8 3750.85 417.889   9
  -2   6  -8 3442.69 433.237  10
  -2   6  -9 441.361 190.889  10
  -2   6  -9 461.950 105.291   3
  -2   6 -10 2857.15 210.463   5
  -2   6 -10 2677.34 220.190   3
  -2   6 -10 2959.85 443.699  10
  -2   6 -11 39111.2 905.568   5
  -2   6 -11 39307.8 1703.66  10
  -2   6 -11 38605.7 946.073   3
  -2   6 -12 978.154 137.818   5
  -2   6 -12 875.387 139.576   3
  -2   6 -13 18046.6 581.044   5
  -2   6 -13 17268.2 604.717   3
  -2   6 -14 486.829 99.9761   5
  -2   6 -14 617.390 124.422   3
  -2   6 -15 1736.62 185.643   3
  -2   6 -15 1779.64 169.380   5
  -2   6 -16 2114.32 190.319   3
  -2   6 -16 2093.29 175.075   5
  -2   6 -17 1144.62 136.662   3
   2  -6  17 1031.97 116.089   2
  -2   6 -17 1135.88 119.860   5
  -2   6 -18 4968.02 215.211   5
   2  -6  18 5001.79 221.389   2
  -2   6 -18 5220.80 247.509   3
  -2   6 -19 3368.54 143.414   5
   2  -6  19 3734.50 167.832   2
   2   7 -20 1.45453 43.5419   3
   2   7 -20-48.0088 41.9640   5
   2   7 -19 1615.97 142.921   3
   2   7 -19 1871.11 142.902   5
   2   7 -18 3182.17 203.450   5
   2   7 -18 3422.29 221.499   3
  -2   7  18 3128.43 193.947   1
   2   7 -17 1943.99 171.779   5
   2   7 -17 2093.07 187.335   3
   2   7 -16 6776.66 330.257   5
   2   7 -16 6802.65 347.019   3
   2   7 -15 1081.78 147.297   5
   2   7 -15 949.413 142.434   3
   2   7 -14 9463.62 410.868   5
   2   7 -14 9376.73 412.587   3
   2   7 -13 220.617 82.3749   5
   2   7 -13 206.265 86.7464   3
   2   7 -12 12937.9 987.140  11
   2   7 -12 13413.1 495.549   7
   2   7 -12 13796.9 496.000   3
   2   7 -12 13868.5 493.484   5
   2   7 -11 4462.19 270.931   5
   2   7 -11 4585.84 585.364  11
   2   7 -11 4917.87 279.426   3
   2   7 -11 4504.87 277.048   7
   2   7 -10 328.751 90.2050   5
   2   7 -10 337.917 84.7075   7
   2   7 -10 414.277 204.939  11
   2   7 -10 289.680 79.6525   3
   2   7  -9 4622.65 552.316  11
   2   7  -8 65957.7 2110.80  11
   2   7  -7 10020.2 753.448  11
   2   7  -6 65147.3 2014.25  11
   2   7  -5 64805.6 1958.42  11
   2   7  -4 12305.2 780.618  11
   2   7  -3 127.812 130.111  11
   2   7  -3 36.7063 104.761   4
   2   7  -2 10384.0 690.994  11
   2   7  -2 10359.3 624.345   4
   2   7  -1 27790.6 1146.81  11
   2   7  -1 27137.2 1018.59   4
   2   7   0 5345.17 434.131   4
   2   7   0 6137.03 524.307  11
   2   7   1 28894.3 1020.00   4
  -2   7  -1 27947.3 1014.93  10
  -2   7  -2 13178.6 690.520  10
   2   7   2 11967.0 624.772   4
   2   7   3 3631.87 336.119   4
  -2   7  -3 3262.59 356.448  10
  -2   7  -4 48197.9 1470.56  10
   2   7   4 44987.4 1268.34   4
  -2   7  -5 19572.2 928.527  10
  -2   7  -6 19501.0 952.693  10
  -2   7  -6 19882.8 1024.40   9
  -2   7  -7 9747.39 704.056  10
  -2   7  -7 8580.97 669.393   9
  -2   7  -8 25073.3 1210.04  10
  -2   7  -8 24254.3 1154.95   9
  -2   7  -8 24675.7 667.888   3
  -2   7  -9 838.577 243.242  10
  -2   7  -9 758.446 116.613   5
  -2   7  -9 786.101 119.740   3
  -2   7 -10 275.414 80.2449   5
  -2   7 -10 551.012 113.016   3
  -2   7 -10 356.418 185.014  10
  -2   7 -11 1000.41 136.926   5
  -2   7 -11 715.444 237.146  10
  -2   7 -11 909.453 145.102   3
  -2   7 -12 5227.79 316.307   3
  -2   7 -12 4900.98 287.085   5
  -2   7 -13 723.943 121.748   5
  -2   7 -13 861.389 142.946   3
  -2   7 -14 6752.03 355.706   3
  -2   7 -14 6804.61 330.265   5
  -2   7 -15 5713.83 291.147   5
  -2   7 -15 6384.70 327.662   3
  -2   7 -16 13781.2 467.778   3
   2  -7  16 12525.1 411.689   2
  -2   7 -16 13680.3 434.346   5
  -2   7 -17 3276.74 183.996   5
  -2   7 -17 3639.04 214.449   3
   2  -7  17 3247.57 183.815   2
  -2   7 -18 1635.22 112.535   5
   2  -7  18 1991.58 129.008   2
   2  -7  19 450.215 57.0533   2
   2   7  19 308.893 54.4596   7
   2   8 -20 1185.44 85.1614   5
   2   8 -20 1314.15 96.7732   3
   2   8 -19 7355.25 259.174   5
   2   8 -19 7373.45 273.547   3
   2   8 -18 643.603 93.0246   5
  -2   8  18 752.427 96.5735   1
   2   8 -18 780.103 107.335   3
   2   8 -17 6633.52 300.933   5
   2   8 -17 7135.93 322.095   3
  -2   8  17 6844.25 309.528   1
   2   8 -16 2056.92 182.324   3
   2   8 -16 1933.02 176.865   5
   2   8 -15 1490.86 160.120   5
   2   8 -15 1453.06 164.866   3
   2   8 -14 759.564 123.833   5
   2   8 -14 1016.81 139.390   3
   2   8 -13 4056.65 264.411   3
   2   8 -13 4271.81 271.123   5
   2   8 -12 891.934 133.528   3
   2   8 -12 779.051 129.690   7
   2   8 -12 891.637 136.023   5
   2   8 -11 25014.4 690.253   5
   2   8 -11 24811.2 1396.95  11
   2   8 -11 24440.6 694.157   7
   2   8 -11 25546.4 681.359   3
   2   8 -10 149.866 174.154  11
   2   8 -10 159.210 82.6796   5
   2   8 -10 198.703 86.4972   7
   2   8 -10 58.5849 54.6006   3
   2   8  -9 41053.8 901.791   5
   2   8  -9 40256.6 1724.69  11
   2   8  -9 40289.5 911.518   7
   2   8  -8 2442.02 419.339  11
   2   8  -7 56602.8 2016.93  11
   2   8  -6 857.218 248.922  11
   2   8  -5 2301.02 386.401  11
   2   8  -4 8707.00 707.154  11
   2   8  -3 27994.6 1266.35  11
   2   8  -2 5392.22 549.934  11
   2   8  -1 3919.65 405.360   4
   2   8  -1 3893.93 472.176  11
   2   8   0 122.739 120.298   4
  -2   8   0 75.6578 91.2061  10
  -2   8  -1 1119.56 221.732  10
   2   8   1 1168.64 215.368   4
   2   8   2 242.861 124.071   4
  -2   8  -2 364.406 143.678  10
  -2   8  -3 5794.91 480.752  10
   2   8   3 5621.69 441.039   4
  -2   8  -4 4502.88 437.698  10
  -2   8  -5 29467.3 1192.92  10
  -2   8  -5 30196.8 1348.63   9
  -2   8  -6 21440.1 1036.28  10
  -2   8  -6 20710.6 1116.59   9
  -2   8  -7 43508.8 916.941   5
  -2   8  -7 44251.9 1615.47  10
  -2   8  -7 42666.4 927.595   3
  -2   8  -7 43465.5 1674.72   9
  -2   8  -8 12217.9 854.134  10
  -2   8  -8 12422.1 442.628   5
  -2   8  -8 12683.5 457.402   3
  -2   8  -8 13070.7 893.780   9
  -2   8  -9 28884.4 739.479   5
  -2   8  -9 29734.4 768.955   3
  -2   8  -9 29180.5 1393.03  10
  -2   8 -10 6340.01 335.842   3
  -2   8 -10 5809.08 309.813   5
  -2   8 -10 6219.80 669.339  10
  -2   8 -11 41675.8 941.499   5
  -2   8 -11 39964.0 963.755   3
  -2   8 -12 3230.50 232.647   5
  -2   8 -12 3274.45 246.538   3
  -2   8 -13 8799.69 378.220   5
  -2   8 -13 8827.86 400.727   3
  -2   8 -14 4749.90 265.872   5
  -2   8 -14 4595.11 278.200   3
   2  -8  14 4343.12 241.243   2
  -2   8 -15 121.231 66.2641   5
   2  -8  15 87.3214 62.1372   2
  -2   8 -15 136.713 75.8746   3
  -2   8 -16 11746.5 374.906   5
  -2   8 -16 11741.5 401.300   3
   2  -8  16 10902.1 354.917   2
  -2   8 -17-32.2624 46.0256   5
   2  -8  17 27.8770 42.8653   2
  -2   8 -17 18.8388 49.0687   3
  -2   8 -18 5596.99 187.586   5
   2  -8  18 5797.85 196.994   2
   2   9 -19 766.489 78.1697   5
   2   9 -19 750.402 76.9145   3
   2   9 -18-11.3505 48.3462   5
  -2   9  18 70.0890 51.6827   1
   2   9 -18 24.8513 42.6687   3
   2   9 -17 1245.03 125.690   5
  -2   9  17 1317.51 133.031   1
   2   9 -17 1303.37 129.056   3
  -2   9  16 473.032 101.579   1
   2   9 -16 373.920 90.4637   5
   2   9 -16 418.293 89.1374   3
  -2   9  15 546.126 118.430   1
   2   9 -15 564.541 103.567   5
   2   9 -15 710.777 116.627   3
   2   9 -14 1184.98 146.304   5
  -2   9  14 1202.85 160.631   1
   2   9 -14 1114.14 139.807   3
   2   9 -13 942.913 135.396   5
   2   9 -13 1083.83 138.169   3
   2   9 -12 12857.6 475.303   5
   2   9 -12 12524.2 470.712   7
   2   9 -12 12698.6 457.442   3
   2   9 -11 8348.64 375.158   7
   2   9 -11 7931.49 368.706   5
   2   9 -10 56418.1 1152.25   5
   2   9 -10 57615.3 2225.17  11
   2   9 -10 55951.8 1158.39   7
   2   9  -9 12079.2 446.140   5
   2   9  -9 13030.1 1009.98  11
   2   9  -9 11643.5 442.592   7
   2   9  -8 3720.08 238.524   5
   2   9  -8 3366.10 509.563  11
   2   9  -8 3683.67 244.850   7
   2   9  -7 281.558 80.9977   5
   2   9  -7 311.911 182.330  11
   2   9  -7 255.916 93.5799   1
   2   9  -7 299.333 85.3478   7
   2   9  -6 639.274 251.809  11
   2   9  -6 447.806 111.086   1
   2   9  -5 1191.44 297.167  11
   2   9  -4 6410.97 641.758  11
   2   9  -3 19274.5 1119.16  11
   2   9  -2 19429.8 1108.50  11
  -2   9   1 1722.11 263.467  10
  -2   9   0 1911.97 273.472  10
  -2   9  -1 65.0086 109.801  10
  -2   9  -2 5695.73 482.908  10
  -2   9  -3 10530.7 676.171  10
  -2   9  -3 11209.2 836.313   9
  -2   9  -4 4598.24 546.793   9
  -2   9  -4 3939.47 423.822  10
  -2   9  -5 1376.13 275.184  10
  -2   9  -5 1253.52 137.051   5
  -2   9  -5 1326.90 305.797   9
  -2   9  -6 3149.03 211.173   5
  -2   9  -6 3335.25 419.360  10
  -2   9  -6 3171.75 464.659   9
  -2   9  -7 3315.07 223.638   5
  -2   9  -7 3581.59 460.540  10
  -2   9  -7 3376.76 477.934   9
  -2   9  -8 6606.91 322.087   5
  -2   9  -8 6674.58 321.858   3
  -2   9  -8 6334.87 662.901   9
  -2   9  -8 6930.59 653.105  10
  -2   9  -9 1208.37 325.987  10
  -2   9  -9 874.251 123.640   5
  -2   9  -9 1003.70 135.297   3
  -2   9 -10 1674.05 172.316   3
  -2   9 -10 1558.22 161.464   5
  -2   9 -11 3532.66 240.214   5
  -2   9 -11 3756.05 251.569   3
   2  -9  11 3171.40 205.234   2
  -2   9 -12 5383.38 289.077   5
  -2   9 -12 5661.87 305.262   3
   2  -9  12 5307.76 261.503   2
   2  -9  13 2351.28 168.884   2
  -2   9 -13 2097.86 184.020   3
  -2   9 -13 2075.15 178.512   5
  -2   9 -14 2601.38 185.435   5
   2  -9  14 2799.88 179.427   2
  -2   9 -14 2624.27 195.427   3
  -2   9 -15 516.717 84.9741   5
   2  -9  15 759.129 94.4329   2
  -2   9 -15 593.827 97.3865   3
  -2   9 -16 5053.91 221.581   5
   2  -9  16 5039.19 207.642   2
   2  -9  17 64.9352 43.4684   2
  -2   9 -17-8.44641 36.0571   5
   2   9  18 1890.50 113.175   7
  -2  10  18 2414.88 131.249   1
   2  10 -18 2633.37 142.684   5
   2  10 -18 2268.58 121.924   3
   2  10 -17 1945.01 141.060   5
  -2  10  17 1894.17 143.236   1
   2  10 -17 2089.77 135.742   3
   2  10 -16 2215.06 168.677   5
  -2  10  16 2480.97 185.736   1
   2  10 -16 2550.20 164.829   3
   2  10 -15 2666.89 191.463   5
   2  10 -15 2523.87 176.771   3
  -2  10  15 2348.07 194.420   1
   2  10 -14 2965.70 214.316   5
  -2  10  14 2904.82 237.305   1
   2  10 -14 3093.30 205.027   3
  -2  10  13 458.875 122.717   1
   2  10 -13 722.444 117.306   5
  -2  10  12 1133.98 169.628   1
   2  10 -12 1137.37 148.611   5
   2  10 -11 74.3955 64.1157   5
   2  10 -11 64.0987 67.2979   7
  -2  10  11 102.885 104.854   1
  -2  10  10 5110.94 317.440   1
   2  10 -10 5027.32 288.306   5
   2  10 -10 4472.24 271.938   7
   2  10  -9 3034.29 227.064   5
   2  10  -9 3530.79 569.971  11
   2  10  -9 3390.30 237.551   7
  -2  10   9 3875.41 274.593   1
   2  10  -8 716.385 271.722  11
  -2  10   8 1390.15 176.274   1
   2  10  -8 918.299 128.729   5
   2  10  -8 1081.21 137.361   7
   2  10  -7 3394.11 233.921   5
   2  10  -7 3536.07 275.947   1
  -2  10   7 3558.92 258.522   1
   2  10  -7 2920.41 218.523   7
   2  10  -7 3374.70 524.562  11
   2  10  -6 2699.62 207.812   5
   2  10  -6 2829.51 247.175   1
   2  10  -6 2694.53 464.693  11
   2  10  -6 2604.89 208.917   7
  -2  10   6 2557.18 220.520   1
  -2  10   5 74.1299 80.8461   1
   2  10  -5 87.6427 62.9253   5
   2  10  -5 162.458 193.666  11
   2  10  -5 220.549 102.331   1
   2  10  -5 154.348 78.3347   7
   2  10  -4 819.887 135.985   1
   2  10  -4 885.489 127.488   5
   2  10  -4 1188.35 320.651  11
  -2  10   4 897.084 132.096   1
   2  10  -4 988.741 134.335   7
   2  10  -3 6706.22 331.360   5
   2  10  -3 7219.82 372.613   1
   2  10  -3 6948.90 331.651   7
  -2  10   3 6969.64 342.945   1
   2  10  -2 3317.04 249.605   1
   2  10  -2 3379.85 228.917   7
   2  10  -1 1910.13 192.228   1
   2  10   0 2333.52 208.478   1
   2  10   0 2403.07 199.693   7
   2  10   1 6855.77 352.916   1
  -2  10  -1 6171.77 657.744   9
   2  10   1 6809.62 333.487   7
  -2  10  -2 2100.41 180.433   5
   2  10   2 2282.77 204.100   1
   2  10   2 2405.94 205.121   7
  -2  10  -2 2260.98 395.731   9
  -2  10  -3 6547.69 317.600   5
  -2  10  -3 7305.97 712.480   9
   2  10   3 7374.83 364.024   1
   2  10   3 7604.90 364.566   7
  -2  10  -4 1181.22 140.002   5
   2  10   4 1009.08 146.814   1
   2  10   4 978.692 146.833   7
  -2  10  -5 657.534 109.151   5
   2  10   5 675.000 129.919   1
  -2  10  -5 954.673 289.967   9
  -2  10  -6 105.128 70.2393   5
  -2  10  -6-94.8027 163.515   9
  -2  10  -7 9658.56 399.697   5
  -2  10  -7 9452.68 842.808   9
  -2  10  -8 2210.67 191.032   5
  -2  10  -9 36861.5 868.654   5
  -2  10 -10 11262.1 429.953   5
  -2  10 -10 10750.2 411.668   3
  -2  10 -11 12140.0 442.328   5
  -2  10 -11 11015.3 417.896   3
  -2  10 -12 23263.7 628.248   5
  -2  10 -12 21609.4 606.398   3
  -2  10 -13 2385.85 180.860   5
  -2  10 -13 2103.19 168.934   3
  -2  10 -14 4023.58 221.410   5
  -2  10 -15 3551.71 188.658   5
   2  10  16 1477.67 134.645   7
  -2  10 -16 1497.88 109.238   5
   2  10  17 7369.54 247.978   7
  -2  11  17 6924.56 245.225   1
   2  11 -17 7312.59 247.171   5
  -2  11  16 91.5445 59.3667   1
   2  11 -16 8.75049 46.4747   5
   2  11 -15 582.815 92.4051   5
  -2  11  15 683.986 112.067   1
   2  11 -14 2307.10 181.510   5
  -2  11  14 2401.27 206.559   1
   2  11 -13 993.224 134.865   5
  -2  11  13 1416.94 171.204   1
   2  11 -12 925.810 135.471   5
  -2  11  12 1200.90 170.285   1
   2  11 -11 1412.00 159.299   5
  -2  11  11 1549.64 189.880   1
   2  11 -10 4047.63 263.267   5
  -2  11  10 4510.18 300.544   1
   2  11 -10 4004.14 252.428   7
  -2  11   9 738.970 146.929   1
   2  11  -9 751.221 125.392   5
   2  11  -9 718.730 122.690   7
   2  11  -8 6827.01 346.406   5
  -2  11   8 6875.67 374.751   1
   2  11  -8 7152.66 341.937   7
   2  11  -7 18974.4 599.697   5
  -2  11   7 19446.1 643.996   1
   2  11  -7 19319.1 591.655   7
   2  11  -6 4136.40 266.317   5
   2  11  -6 4212.00 304.979   1
   2  11  -6 3827.77 250.206   7
  -2  11   6 3694.51 273.763   1
   2  11  -5 24024.9 689.489   5
  -2  11   5 25206.3 735.434   1
  -2  11   5 24724.1 1314.78   9
   2  11  -5 25269.0 775.698   1
   2  11  -5 24400.0 681.948   7
  -2  11   4 5599.01 325.980   1
   2  11  -4 5519.27 307.320   5
   2  11  -4 5807.28 310.561   7
   2  11  -4 5698.84 347.067   1
  -2  11   4 5289.18 613.563   9
  -2  11   3 11420.5 466.924   1
   2  11  -3 11728.1 498.653   1
  -2  11   3 11985.3 929.680   9
   2  11  -3 11774.4 449.614   7
   2  11  -2 198.530 95.7470   1
  -2  11   2 95.8225 158.264   9
  -2  11   2 27.3997 69.1380   1
   2  11  -2 73.8210 72.8319   7
  -2  11   1 10210.4 428.490   1
   2  11  -1 10274.8 460.151   1
  -2  11   1 10902.6 894.699   9
   2  11  -1 9957.14 418.784   7
  -2  11   0 762.224 123.231   1
  -2  11   0 754.680 285.870   9
   2  11   0 770.658 136.438   1
   2  11   0 892.461 138.300   7
  -2  11  -1 4533.66 591.514   9
   2  11   1 4405.58 294.189   1
   2  11   1 4221.27 271.845   7
  -2  11  -1 4239.50 265.314   1
  -2  11  -2 804.267 282.912   9
   2  11   2 952.144 152.929   1
   2  11   2 815.929 132.464   7
  -2  11  -3 8489.22 375.610   5
  -2  11  -3 8572.64 819.529   9
   2  11   3 8413.65 408.211   1
   2  11   3 8788.82 397.239   7
  -2  11  -4 720.368 119.969   5
   2  11   4 806.532 137.799   1
  -2  11  -4 766.058 262.744   9
   2  11   4 1023.50 151.977   7
  -2  11  -5 10152.4 414.992   5
  -2  11  -5 10021.4 898.309   9
   2  11   5 9987.07 440.883   1
   2  11   5 9772.95 437.541   7
  -2  11  -6 407.109 96.2224   5
   2  11   6 724.719 132.745   1
   2  11   6 559.133 134.269   7
  -2  11  -7 20731.2 618.340   5
   2  11   7 22218.4 681.553   7
  -2  11  -8 1563.52 165.850   5
  -2  11  -9 8133.67 366.778   5
  -2  11 -10 736.723 117.817   5
  -2  11 -11 51.5990 61.4364   5
  -2  11 -12 6348.37 295.079   5
  -2  11 -13 7006.28 293.673   5
  -2  11 -14 3716.48 194.470   5
   2  11  14 3647.44 223.823   7
  -2  11 -15 4647.48 194.535   5
   2  11  15 4723.00 231.881   7
   2  11  16 605.827 78.9260   7
   2  12 -16 1968.89 126.688   5
  -2  12  16 2206.15 141.779   1
   2  12 -15 500.149 79.3164   5
  -2  12  15 301.698 79.3550   1
   2  12 -14 366.318 79.4627   5
  -2  12  14 305.770 91.1518   1
   2  12 -13 1289.83 137.625   5
  -2  12  13 1510.08 172.560   1
   2  12 -12 3.35681 60.7428   5
  -2  12  12 136.329 93.1643   1
   2  12 -11 713.025 117.172   5
  -2  12  11 641.049 139.075   1
   2  12 -10 6124.13 322.113   5
  -2  12  10 6208.78 357.175   1
   2  12  -9 3480.40 249.778   5
  -2  12   9 3178.74 263.947   1
   2  12  -8 3962.94 266.789   5
  -2  12   8 4522.16 304.789   1
   2  12  -7 5277.61 308.404   5
   2  12  -7 5041.08 284.603   7
  -2  12   7 5406.08 340.854   1
   2  12  -6 6583.88 349.165   5
   2  12  -6 6195.76 375.685   1
  -2  12   6 6363.75 361.470   1
   2  12  -6 6276.54 320.702   7
   2  12  -5 4191.11 280.012   5
  -2  12   5 4503.83 309.069   1
   2  12  -5 4373.77 316.844   1
   2  12  -5 4456.86 273.044   7
  -2  12   4 975.148 150.249   1
   2  12  -4 952.003 137.011   7
   2  12  -4 1091.95 177.238   1
  -2  12   3 9451.16 433.739   1
   2  12  -3 10195.1 477.495   1
   2  12  -3 9281.11 402.911   7
  -2  12   2 15326.1 1097.38   9
   2  12  -2 15005.9 522.914   7
   2  12  -2 14845.9 584.742   1
  -2  12   2 15672.2 560.055   1
   2  12  -1 10653.4 482.347   1
  -2  12   1 10997.3 939.615   9
   2  12  -1 10302.3 429.635   7
  -2  12   1 10191.5 441.224   1
   2  12   0 3946.26 295.052   1
  -2  12   0 3234.71 532.220   9
   2  12   0 3734.41 259.618   7
  -2  12   0 3790.41 266.981   1
  -2  12  -1 20344.1 627.460   1
   2  12   1 20112.3 677.943   1
   2  12   1 20174.4 627.804   7
   2  12   2 1474.82 183.733   1
   2  12   2 1480.82 177.269   7
   2  12   3 3764.74 284.453   1
   2  12   3 3905.00 268.915   7
  -2  12  -4 6645.08 338.620   5
   2  12   4 7080.80 381.299   1
   2  12   4 7220.91 371.110   7
  -2  12  -5 7165.45 355.138   5
   2  12   5 7109.86 373.531   1
   2  12   5 6680.57 357.519   7
  -2  12  -6 2916.19 222.644   5
   2  12   6 3146.03 249.170   1
   2  12   6 3107.87 252.331   7
  -2  12  -7 1319.56 155.556   5
   2  12   7 1236.05 155.418   1
   2  12   7 1118.74 157.041   7
  -2  12  -8 1093.21 139.330   5
   2  12   8 1206.44 164.240   7
  -2  12  -9 2091.04 184.315   5
   2  12   9 2457.93 220.295   7
  -2  12 -10 10798.2 404.457   5
   2  12  10 10962.7 439.783   7
  -2  12 -11 1042.20 127.321   5
   2  12  11 1020.22 148.038   7
  -2  12 -12 15432.9 451.958   5
   2  12  12 16059.2 501.774   7
  -2  12 -13 225.555 62.9131   5
   2  12  13 443.622 97.0011   7
  -2  12 -14 6718.65 236.088   5
   2  12  14 6885.93 271.623   7
   2  12  15 2530.20 146.172   7
  -2  13  15 6169.20 235.782   1
  -2  13  14 46.8033 60.5541   1
   2  13 -14-20.8466 46.4788   5
  -2  13  13 5627.23 274.705   1
   2  13 -13 5386.53 250.709   5
   2  13 -12 629.319 101.078   5
  -2  13  12 658.648 122.764   1
   2  13 -11 4572.72 254.923   5
  -2  13  11 4868.96 291.911   1
   2  13 -10 3869.86 248.055   5
  -2  13  10 4208.21 287.309   1
   2  13  -9 1020.52 141.165   5
  -2  13   9 1241.52 176.085   1
  -2  13   8 545.394 131.992   1
   2  13  -8 404.966 99.9317   5
  -2  13   7 3779.17 286.803   1
  -2  13   6 534.760 121.259   1
  -2  13   5 13280.9 521.490   1
   2  13  -5 13334.2 548.666   1
   2  13  -5 11786.6 442.829   7
   2  13  -4 2173.06 231.640   1
   2  13  -4 2260.48 192.866   7
  -2  13   4 2207.60 216.525   1
   2  13  -3 7255.19 412.947   1
   2  13  -3 7067.43 344.361   7
  -2  13   3 7034.69 376.516   1
   2  13  -2 701.880 155.484   1
   2  13  -2 509.595 113.139   7
  -2  13   2 466.718 118.329   1
   2  13  -1 1488.87 198.279   1
   2  13  -1 1441.96 163.650   7
  -2  13   1 1686.41 186.874   1
   2  13   0 667.965 154.548   1
  -2  13   0 542.987 118.978   1
   2  13   0 464.078 107.444   7
   2  13   1 8225.79 427.210   1
  -2  13  -1 8231.21 383.634   1
   2  13   1 7887.33 376.557   7
   2  13   2 4532.04 310.319   1
   2  13   2 4010.71 267.816   7
   2  13   3 12275.8 477.966   7
   2  13   3 12177.8 509.771   1
   2  13   4 8150.06 401.794   1
   2  13   4 7434.06 371.611   7
   2  13   5 7905.61 397.422   1
   2  13   5 7983.23 383.769   7
   2  13   6 7620.11 371.629   1
   2  13   6 7495.08 367.491   7
   2  13   7 848.286 130.127   1
  -2  13  -7 856.287 132.236   5
   2  13   7 1001.99 150.845   7
  -2  13  -8 1638.58 163.176   5
   2  13   8 1764.47 181.586   7
  -2  13  -9 154.007 70.0974   5
   2  13   9 249.988 99.2667   7
  -2  13 -10 288.741 75.9138   5
   2  13  10 276.213 93.8407   7
  -2  13 -11 330.404 74.4208   5
   2  13  11 466.367 97.3848   7
  -2  13 -12 1084.64 106.088   5
   2  13  12 1354.66 130.011   7
   2  13  13 676.414 91.3500   7
   2  13  14 5990.60 215.895   7
  -2  14  14 632.658 80.2583   1
  -2  14  13 120.345 63.8026   1
  -2  14  12 766.993 109.804   1
  -2  14  11 308.345 99.4797   1
  -2  14  10 4140.44 259.524   1
  -2  14   9 1197.26 166.270   1
  -2  14   8 1711.11 194.464   1
  -2  14   7 32.7320 102.812   1
  -2  14   6 271.853 109.411   1
   2  14  -5 5027.79 331.846   1
  -2  14   5 4683.66 306.366   1
   2  14  -4 232.433 125.147   1
  -2  14   4 69.7442 91.0716   1
   2  14  -3 9689.15 467.684   1
   2  14  -3 8926.52 369.281   7
  -2  14   3 9793.08 435.387   1
   2  14  -2 6592.55 381.556   1
   2  14  -2 5938.09 305.290   7
  -2  14   2 5529.93 324.829   1
  -2  14   1 2397.03 217.219   1
   2  14  -1 2252.64 238.635   1
   2  14  -1 2027.50 183.784   7
  -2  14   0 9605.68 417.582   1
   2  14   0 9468.49 395.625   7
   2  14   0 9534.90 460.866   1
  -2  14  -1 9284.60 401.550   1
   2  14   1 9305.48 391.287   7
   2  14   1 10025.4 459.715   1
   2  14   2 713.058 149.797   1
   2  14   2 661.477 124.583   7
   2  14   3 14642.5 553.548   1
   2  14   3 14295.8 497.332   7
   2  14   4 1094.54 161.654   1
   2  14   4 969.952 138.069   7
   2  14   5 11547.2 462.748   1
   2  14   5 11812.6 440.404   7
   2  14   6 2541.23 207.108   1
   2  14   6 2833.37 213.150   7
   2  14   7 9630.00 379.797   1
   2  14   7 9553.98 379.065   7
   2  14   8 5330.51 275.897   7
   2  14   9 3055.52 199.807   7
   2  14  10 8273.04 314.367   7
   2  14  11 1276.05 118.425   7
   2  14  12 2357.37 140.375   7
  -2  15  13 2828.15 142.588   1
  -2  15  12 293.293 70.0530   1
  -2  15  11 279.336 78.1630   1
  -2  15  10 309.759 93.7623   1
  -2  15   9 722.207 119.026   1
  -2  15   8 200.044 91.9439   1
  -2  15   7 2525.93 212.132   1
  -2  15   6 4081.24 269.625   1
  -2  15   5 414.058 108.136   1
  -2  15   4 654.069 135.994   1
   2  15  -4 370.443 124.472   1
   2  15  -3 1256.10 178.143   1
  -2  15   3 891.702 140.928   1
   2  15  -2 2176.93 227.224   1
  -2  15   2 1968.08 188.854   1
  -2  15   1 413.362 101.306   1
   2  15  -1 437.913 138.416   1
  -2  15   0 1130.83 144.555   1
   2  15   0 981.577 125.020   7
   2  15   0 1144.92 172.489   1
  -2  15  -1 6363.64 310.921   1
   2  15   1 5954.30 287.176   7
   2  15   2 1416.57 181.655   1
   2  15   2 1142.63 130.456   7
   2  15   3 3158.87 242.206   1
   2  15   3 3030.62 203.878   7
   2  15   4 224.006 95.8672   1
   2  15   4 224.558 78.5127   7
   2  15   5 246.156 94.1403   1
   2  15   5 154.889 64.9292   7
   2  15   6 391.675 93.5208   1
   2  15   6 529.155 95.4065   7
   2  15   7 1502.65 135.455   1
   2  15   7 1430.20 132.555   7
   2  15   8 4309.45 213.531   7
   2  15   9 869.556 96.2792   7
   2  15  10 68.7338 43.2566   7
  -2  16  11 771.284 81.2257   1
  -2  16  10 5150.34 220.344   1
  -2  16   9 194.042 68.7606   1
  -2  16   8 4659.28 236.356   1
  -2  16   7 263.561 84.0254   1
  -2  16   6 444.513 105.814   1
  -2  16   5 313.584 90.1485   1
  -2  16   4 562.488 107.297   1
  -2  16   3 150.976 77.8220   1
  -2  16   2 88.9178 63.5165   1
   2  16  -2 122.704 95.4922   1
  -2  16   1 1107.35 130.709   1
   2  16  -1 1072.39 155.042   1
   2  16   0 9534.85 401.838   1
  -2  16   0 9068.65 348.754   1
   2  16   1 2529.31 207.731   1
  -2  16  -1 2091.28 160.461   1
   2  16   2 3090.70 224.614   1
   2  16   3 8290.77 349.679   1
   2  16   4 1523.67 150.783   1
   2  16   4 1242.15 112.322   7
   2  16   5 5438.32 256.747   1
   2  16   5 5014.34 215.476   7
   2  16   6 4681.46 219.591   1
   2  16   6 4473.72 194.365   7
   2  16   7 1535.24 109.402   7
   2  16   8 1592.24 101.913   7
  -2  17   8 2649.00 144.102   1
  -2  17   7 760.915 88.4450   1
  -2  17   6 2204.25 148.260   1
  -2  17   5 1865.12 140.631   1
  -2  17   4 4578.83 220.320   1
  -2  17   3 885.422 101.430   1
  -2  17   2 1513.03 130.163   1
  -2  17   1 4800.64 218.254   1
  -2  17   0 67.8760 44.7792   1
   2  17   1 1105.55 124.401   1
   2  17   2 4577.13 233.667   1
   2  17   3 3882.83 203.428   1
   2  17   4 11435.1 342.266   1
   3   0 -21 1271.20 104.736   3
   3   0 -20 770.091 99.0181   3
   3   0 -19-62.4394 60.8046   5
   3   0 -19 52.6695 66.3440   3
   3   0 -18 3736.50 245.680   3
   3   0 -17 3829.50 256.599   3
   3   0 -16 318.536 105.834   3
   3   0 -15 129.343 89.8394   3
   3   0 -14 4196.07 567.836  11
   3   0 -14 4132.05 279.841   3
   3   0 -13 3574.76 539.395  11
   3   0 -12 14235.9 982.074  11
   3   0 -11 594.855 219.151  11
   3   0 -10 2859.09 407.679  11
   3   0  -9 2148.53 352.854  11
   3   0  -8 5273.41 373.707   4
   3   0  -8 5807.19 534.642  11
   3   0  -7 3393.83 398.102  11
   3   0  -7 3592.71 314.443   4
   3   0  -6 2668.32 330.157  11
   3   0  -5 486.114 174.698  11
   3   0  -4 21895.2 857.820  11
   3   0  -3 40.6360 90.1413  11
   3   0  -2 263387. 4254.87   8
   3   0  -2 258238. 4033.16  11
   3   0  -1 293.664 101.791  11
   3   0  -1 120.325 108.923   8
   3   0   0 157262. 2496.49  11
   3   0   0 153536. 2917.30   8
   3   0   1 102.886 118.965   8
  -3   0  -2 20886.5 780.390  10
   3   0   2 20548.8 881.958   8
  -3   0  -3 236.348 117.358  10
  -3   0  -4 37481.3 1162.70  10
  -3   0  -5 3.95641 96.0154  10
  -3   0  -6 10947.6 646.134  10
  -3   0  -7 55.6180 92.3575  10
  -3   0  -8 1712.11 299.262  10
  -3   0  -9 737.309 232.262  10
  -3   0 -10 4090.06 498.789  10
  -3   0 -10 3794.66 253.791   3
  -3   0 -11 186.329 156.593  10
  -3   0 -11 351.274 95.8948   3
  -3   0 -12 1421.63 162.377   3
  -3   0 -12 896.384 295.575  10
  -3   0 -13 1079.23 149.774   3
  -3   0 -14 40.0892 67.2846   3
   3   0  16 4425.30 241.138   2
   3   0  17 57.5828 51.0400   2
   3   0  18 2009.62 132.970   2
   3   0  19 525.020 63.3415   2
   3  -1 -21 1694.88 110.643   3
   3   1 -21 1469.36 118.508   3
   3  -1 -20 2325.99 155.901   3
   3   1 -20 2643.58 179.860   3
   3   1 -19 1898.31 154.517   5
   3  -1 -19 2426.26 177.027   3
   3   1 -19 2198.30 180.313   3
   3   1 -18 910.758 119.489   5
   3  -1 -18 1050.91 134.246   3
   3   1 -18 1026.88 143.897   3
   3  -1 -17 18690.5 579.982   3
   3   1 -17 20946.8 624.616   3
   3  -1 -16 15500.0 536.209   3
   3   1 -16 15259.8 545.414   3
   3   1 -15 6983.12 366.821   3
   3  -1 -15 7456.65 368.792   3
   3   1 -14 13953.5 1040.10  11
   3   1 -14 15184.0 546.744   3
   3  -1 -14 14409.9 523.408   3
   3  -1 -14 14074.2 1056.03  11
   3  -1 -13 11178.6 908.856  11
   3   1 -13 10857.2 888.943  11
   3   1 -13 11204.5 396.779   6
   3  -1 -12 13965.4 971.949  11
   3   1 -12 14780.5 1012.52  11
   3   1 -12 14311.8 446.673   6
   3  -1 -11 7190.83 690.739  11
   3   1 -11 7071.84 680.847  11
   3  -1 -10 24777.2 1246.15  11
   3   1 -10 24551.0 1200.63  11
   3   1  -9 2507.85 379.622  11
   3   1  -9 2172.25 261.071   4
   3  -1  -8 1672.63 305.801  11
   3   1  -8 1661.39 291.257  11
   3   1  -8 1995.02 247.693   4
   3  -1  -7 85177.5 2129.55  11
   3   1  -7 79227.8 2066.50  11
   3   1  -7 83228.9 1830.38   4
   3   1  -6 46079.2 1419.12  11
   3  -1  -6 45066.1 1403.68  11
   3  -1  -5 29404.1 1070.37  11
   3   1  -5 31115.4 1090.77  11
   3  -1  -4 35446.8 1118.60  11
   3   1  -4 34980.2 1123.91  11
   3  -1  -3 198.605 114.090  11
   3   1  -3 158.958 108.966  11
   3  -1  -2 7883.24 449.689  11
   3   1  -2 7996.72 460.005  11
   3   1  -2 8166.22 500.099   8
   3  -1  -1 10281.0 472.588  11
   3   1  -1 9758.66 560.464   8
   3  -1  -1 10182.6 588.110   8
   3   1  -1 9921.10 483.983  11
   3  -1   0 16050.2 540.055  11
   3   1   0 15292.1 558.979  11
   3  -1   0 15205.0 727.783   8
   3   1   0 14705.6 704.410   8
  -3  -1  -1 39249.3 1047.88  10
   3  -1   1 38153.5 1211.10   8
   3   1   1 38315.7 1217.49   8
   3   1   1 38357.9 876.274  11
  -3   1  -2 9052.91 519.831  10
   3  -1   2 9557.14 589.895   8
  -3  -1  -2 9082.38 483.047  10
  -3   1  -3 31249.8 1047.25  10
  -3  -1  -3 32021.3 986.891  10
   3  -1   3 31390.7 1128.48   8
  -3  -1  -4 730.540 158.794  10
   3  -1   4 796.606 198.278   8
  -3   1  -4 1004.20 197.808  10
  -3  -1  -5 47773.7 1353.59  10
  -3   1  -5 49848.3 1455.97  10
  -3  -1  -6 14546.9 745.542  10
  -3   1  -6 14065.1 756.086  10
  -3  -1  -7 8289.06 586.513  10
  -3   1  -7 7433.72 587.249  10
  -3   1  -8 2035.54 328.296  10
  -3  -1  -8 2038.47 317.274  10
  -3   1  -9 17915.1 1014.04  10
  -3   1  -9 17349.1 556.115   3
  -3  -1  -9 18212.0 988.422  10
  -3  -1 -10 3036.16 222.653   3
  -3   1 -10 3726.53 490.471  10
  -3  -1 -10 3116.20 435.020  10
  -3   1 -10 3605.36 250.550   3
  -3  -1 -11 42960.9 970.800   3
  -3   1 -11 43886.4 1784.60  10
  -3  -1 -11 45337.4 1770.26  10
  -3   1 -11 41187.4 990.432   3
  -3  -1 -12 2164.87 194.875   3
  -3   1 -12 2443.21 450.744  10
  -3   1 -12 2025.51 200.302   3
  -3  -1 -12 2319.55 435.294  10
  -3   1 -13 2475.26 218.537   3
  -3  -1 -13 2402.49 207.419   3
  -3   1 -14 4668.29 293.822   3
   3   1  15 514.169 97.8611   2
  -3   1 -15 539.448 108.908   3
   3  -1  16 751.764 116.180   2
   3   1  16 1154.92 122.445   2
   3  -1  17 1265.95 130.036   2
   3   1  17 1179.90 116.655   2
   3   1  18 1473.45 110.835   2
   3  -1  18 1419.70 119.172   2
   3  -1  19 2717.19 136.401   2
   3   2 -21 1790.25 131.247   3
   3   2 -20 904.112 113.183   3
   3   2 -19 728.273 98.0411   5
   3  -2 -19 639.908 96.2795   3
   3   2 -19 754.652 117.337   3
   3   2 -18 2509.83 186.456   5
   3  -2 -18 2294.28 178.159   3
   3   2 -18 2745.76 212.774   3
   3   2 -17 9173.91 378.591   5
   3  -2 -17 9087.17 376.584   3
   3   2 -17 9656.27 417.680   3
   3  -2 -16 6073.28 317.760   3
   3   2 -16 5573.17 326.521   3
   3   2 -15 24816.7 730.804   3
   3  -2 -15 24876.4 699.232   3
   3   2 -14 6377.24 301.893   6
   3  -2 -14 6248.60 719.478  11
   3   2 -14 6432.31 355.422   3
   3   2 -14 6528.71 725.711  11
   3  -2 -14 5663.23 320.253   3
   3  -2 -13 14897.5 1072.85  11
   3   2 -13 16858.4 1110.85  11
   3   2 -13 15376.3 489.210   6
   3  -2 -12 6998.31 721.259  11
   3   2 -12 7076.76 694.399  11
   3   2 -12 7037.78 309.084   6
   3  -2 -11 14383.5 974.693  11
   3   2 -11 13069.8 921.306  11
   3  -2 -10 27430.9 1305.73  11
   3   2 -10 29086.9 1323.74  11
   3  -2  -9 2426.06 367.128  11
   3   2  -9 2157.93 360.468  11
   3   2  -9 2192.71 281.685   4
   3  -2  -8 5102.29 501.788  11
   3   2  -8 4182.50 461.238  11
   3   2  -8 4351.00 380.833   4
   3  -2  -7 744.119 207.872  11
   3   2  -7 961.943 195.593   4
   3   2  -7 875.300 213.803  11
   3   2  -6 3082.91 361.965  11
   3   2  -6 3741.64 349.405   4
   3  -2  -6 3490.91 380.220  11
   3  -2  -5 494.926 162.786  11
   3   2  -5 598.172 177.309  11
   3  -2  -4 17091.2 758.364  11
   3   2  -4 15897.0 748.936  11
   3  -2  -3 17112.2 717.470  11
   3   2  -3 15637.5 715.687  11
   3  -2  -2 53561.3 1320.90  11
   3   2  -2 54639.6 1374.18  11
   3   2  -2 54600.5 1408.99   8
   3  -2  -1 42444.5 1071.22  11
   3   2  -1 41535.2 1217.57   8
   3   2  -1 40862.4 1108.44  11
   3  -2   0 6587.07 346.744  11
   3   2   0 6206.41 371.932  11
   3   2   0 6120.73 448.511   8
   3  -2   0 6242.23 467.339   8
   3   2   1 13773.2 526.282  11
  -3  -2  -1 13178.7 542.582  10
   3  -2   1 13314.9 687.462   8
  -3   2  -2 709.521 168.065  10
  -3  -2  -2 1035.90 158.782  10
   3  -2   2 905.970 207.595   8
  -3  -2  -3 44048.0 1147.60  10
   3  -2   3 43633.5 1355.54   8
  -3   2  -3 43144.1 1296.46  10
  -3   2  -4 20896.8 893.435  10
  -3  -2  -4 20341.4 763.283  10
   3  -2   4 20716.4 921.195   8
  -3  -2  -5 1569.99 226.654  10
  -3   2  -5 1497.23 254.929  10
   3  -2   5 1425.32 258.787   8
   3  -2   6 17187.9 879.328   8
  -3  -2  -6 17981.5 805.194  10
   3  -2   7 6791.25 569.956   8
  -3   2  -7 6777.21 559.521  10
  -3  -2  -7 6668.12 513.687  10
  -3   2  -8 9489.05 715.666  10
  -3  -2  -8 9324.07 650.128  10
  -3   2  -9 21677.0 1138.94  10
  -3  -2  -9 23158.6 1097.23  10
  -3   2  -9 20589.4 625.741   3
   3  -2  10 915.797 242.733   8
  -3   2 -10 865.140 252.656  10
  -3   2 -10 957.911 143.484   3
  -3   2 -11 4721.69 578.281  10
  -3   2 -11 4378.57 289.505   3
  -3   2 -12 688.116 131.495   3
  -3   2 -13 247.569 93.8409   3
   3   2  14 666.105 106.704   2
  -3   2 -14 604.466 126.269   3
  -3   2 -15 4517.73 280.944   3
   3   2  15 4302.06 237.097   2
   3   2  16 8542.33 318.969   2
   3  -2  16 9066.19 358.075   2
   3   2  17 4125.39 197.003   2
   3  -2  17 4401.92 228.021   2
   3  -2  18 4482.36 206.608   2
   3  -2  19 12377.2 316.767   2
   3   3 -21 5825.75 230.110   3
   3   3 -20 2271.29 168.361   3
   3   3 -19 2334.34 159.201   5
   3   3 -19 2868.04 205.441   3
   3   3 -18 3746.55 218.875   5
   3   3 -18 4048.69 258.083   3
   3   3 -17 3251.73 217.633   5
   3   3 -17 3360.46 253.899   3
   3   3 -16 36985.4 856.985   5
   3  -3 -16 35291.6 834.781   3
   3   3 -16 38549.4 931.103   3
   3  -3 -15 1043.19 137.529   3
   3   3 -15 1387.41 177.476   3
   3   3 -14 543.552 127.810   3
   3  -3 -14 392.016 106.097   3
   3   3 -14 494.542 108.803   6
   3   3 -14 600.668 261.690  11
   3   3 -13 2158.06 411.579  11
   3  -3 -13 2380.25 459.938  11
   3   3 -13 2264.72 192.168   6
   3  -3 -12 5532.63 640.230  11
   3   3 -12 5910.91 652.560  11
   3   3 -12 5706.17 325.364   7
   3   3 -12 5313.82 277.914   6
   3  -3 -11 2927.35 461.209  11
   3   3 -11 2843.44 441.174  11
   3   3 -11 3193.43 235.459   7
   3   3 -11 3025.61 204.986   6
   3  -3 -10 6584.15 637.504  11
   3   3 -10 5104.90 565.658  11
   3  -3  -9 53184.6 1825.53  11
   3   3  -9 53670.3 1814.64  11
   3  -3  -8 608.026 202.956  11
   3   3  -8 1400.71 290.886  11
   3   3  -8 1404.39 244.643   4
   3   3  -7 3534.18 417.138  11
   3   3  -7 3596.89 363.746   4
   3   3  -6 32400.0 1234.39  11
   3   3  -6 34278.6 1151.14   4
   3   3  -5 9017.16 558.406   4
   3   3  -5 8338.93 577.313  11
   3   3  -4 2749.16 330.550  11
   3   3  -3 18453.6 803.802  11
   3   3  -3 18735.3 745.005   8
   3   3  -2 8231.45 491.346   8
   3   3  -2 8439.37 519.590  11
   3   3  -1 4311.96 356.832  11
   3   3  -1 4668.39 381.377   8
   3   3   0 60639.0 1432.42  11
  -3  -3   0 60897.2 1247.00  10
   3   3   0 60174.4 1568.84   8
  -3  -3  -1 1433.33 163.173  10
   3   3   1 1173.95 176.594  11
   3  -3   1 1486.98 245.019   8
  -3   3  -2 1914.64 267.648  10
  -3  -3  -2 1456.45 170.234  10
   3  -3   2 1540.85 244.049   8
  -3   3  -3 1263.65 233.548  10
   3  -3   3 1119.07 214.755   8
  -3  -3  -3 1034.65 155.474  10
  -3  -3  -4 1953.22 225.500  10
  -3   3  -4 1471.48 251.327  10
   3  -3   4 1898.46 284.340   8
  -3  -3  -5 323.670 117.403  10
  -3   3  -5 98.5756 120.004  10
   3  -3   5 328.623 135.107   8
  -3   3  -6 4647.19 459.698  10
   3  -3   6 4215.91 428.059   8
   3  -3   7 1475.16 278.434   8
  -3   3  -7 1811.11 312.460  10
  -3   3  -8 748.417 223.003  10
   3  -3   8 990.822 231.439   8
  -3   3  -9 9025.45 747.637  10
  -3   3  -9 9027.10 401.239   3
   3  -3   9 10243.4 727.961   8
  -3   3 -10 772.406 265.655  10
  -3   3 -10 599.166 122.537   3
  -3   3 -11 1670.93 359.274  10
  -3   3 -11 1679.84 186.942   3
  -3   3 -12 5200.69 323.351   3
  -3   3 -13 9644.85 435.488   3
   3   3  13 8666.90 348.498   2
  -3   3 -14 3839.03 272.165   3
   3  -3  15 844.883 128.977   2
  -3   3 -15 1175.86 161.888   3
   3  -3  16 1053.35 127.875   2
  -3   3 -16 874.193 128.167   3
   3  -3  17 2846.88 182.506   2
   3  -3  18 153.891 57.1144   2
   3  -3  19 3599.38 156.880   2
   3   4 -21 2881.08 156.515   3
   3   4 -20 4751.56 235.191   3
   3   4 -19 850.668 120.911   3
   3   4 -18 228.823 97.1741   3
   3   4 -18 211.840 65.0508   5
   3   4 -17 9247.52 362.312   5
   3   4 -17 9406.06 405.850   3
   3   4 -16 12026.8 434.798   5
   3   4 -16 12999.5 499.980   3
   3   4 -15 7673.91 387.158   3
   3   4 -14 20349.9 652.463   3
   3   4 -14 19236.2 574.878   6
   3  -4 -13 48010.9 1985.83  11
   3   4 -13 44422.9 1906.61  11
   3   4 -13 48180.3 1075.24   3
   3   4 -13 43697.7 968.216   6
   3  -4 -12 4275.82 580.133  11
   3   4 -12 4648.92 588.023  11
   3   4 -12 5367.55 317.538   7
   3   4 -12 4981.46 273.008   6
   3   4 -11 64.8435 72.4397   6
   3  -4 -11 347.069 216.395  11
   3   4 -11 131.669 150.049  11
   3   4 -11 6.54905 71.0149   7
   3  -4 -10 8482.75 741.928  11
   3   4 -10 7624.54 693.230  11
   3   4  -9 13118.9 882.849  11
   3   4  -8 4325.41 493.055  11
   3   4  -8 4527.02 438.956   4
   3   4  -7 1735.25 327.172  11
   3   4  -7 2025.11 298.001   4
   3   4  -6 4107.96 399.547   4
   3   4  -6 4729.66 472.142  11
   3   4  -5 1185.33 256.579  11
   3   4  -5 1324.17 246.498   4
   3   4  -4 32838.3 1199.97  11
   3   4  -4 34292.0 1182.48   4
   3   4  -3 8865.22 578.494  11
   3   4  -3 8563.73 490.384   8
   3   4  -2 7706.44 529.427  11
   3   4  -2 8097.98 488.272   8
   3   4  -1 100530. 2168.65  11
   3   4  -1 100585. 2119.65   8
   3   4   0 6090.65 442.767  11
   3   4   1 30545.0 996.539  11
  -3   4  -2 423.961 159.124  10
  -3   4  -3 4930.81 442.074  10
   3  -4   3 4363.33 415.475   8
  -3   4  -4 2022.92 299.064  10
   3  -4   4 1897.56 281.217   8
  -3   4  -5 2440.97 335.744  10
   3  -4   5 3264.88 369.634   8
  -3   4  -6 16566.2 902.164  10
   3  -4   6 16547.8 847.272   8
   3  -4   7 402.033 151.301   8
  -3   4  -7 1057.55 243.846  10
  -3   4  -8 17615.8 566.772   3
  -3   4  -8 18273.8 1036.69  10
  -3   4  -9 10509.6 814.257  10
  -3   4  -9 10118.7 434.330   3
  -3   4 -10 5175.66 592.298  10
  -3   4 -10 5046.42 310.818   3
  -3   4 -11 11915.8 943.534  10
  -3   4 -11 12505.9 504.031   3
  -3   4 -12 9422.41 437.491   3
  -3   4 -13 1909.26 200.873   3
  -3   4 -14 34584.4 884.446   3
   3  -4  15 20.1827 80.4044   2
  -3   4 -15 147.886 89.5560   3
   3  -4  16 10402.1 373.928   2
   3  -4  17 7667.82 295.613   2
   3  -4  18 2205.45 141.245   2
   3  -4  19 9924.59 264.102   2
   3   5 -21 317.564 58.7555   3
   3   5 -20 4588.88 221.684   3
   3   5 -19 4561.81 244.559   3
   3   5 -18 17408.5 479.737   5
   3   5 -18 20177.6 570.177   3
   3   5 -17 1198.91 131.792   5
   3   5 -17 1377.88 166.646   3
   3   5 -16 14153.4 470.077   5
   3   5 -16 15409.9 535.355   3
   3   5 -15 5500.23 288.816   5
   3   5 -15 6068.11 339.954   3
   3   5 -14 6674.57 360.331   3
   3   5 -13 163.772 91.7924   3
   3   5 -13 205.451 95.8713   6
   3  -5 -13 385.378 263.008  11
   3   5 -13-25.7574 206.255  11
   3  -5 -12 11586.0 946.995  11
   3   5 -12 11239.2 923.237  11
   3   5 -12 11177.2 465.582   7
   3   5 -12 11732.2 471.430   3
   3   5 -12 10860.1 426.282   6
   3  -5 -11 3250.25 513.364  11
   3   5 -11 2442.36 434.303  11
   3   5 -11 2386.27 215.662   7
   3   5 -11 2504.37 203.797   6
   3   5 -10 14836.1 513.965   7
   3   5 -10 13867.7 464.197   6
   3   5  -9 9994.31 796.736  11
   3   5  -8 31137.9 1387.96  11
   3   5  -7 8868.86 703.083  11
   3   5  -7 10364.8 691.384   4
   3   5  -6 21688.3 1077.78  11
   3   5  -6 23493.0 1024.83   4
   3   5  -5 3902.42 431.590  11
   3   5  -5 3699.82 398.441   4
   3   5  -4 791.895 214.901  11
   3   5  -4 466.518 152.045   4
   3   5  -3 133.864 120.063  11
   3   5  -3 216.057 146.822   4
   3   5  -3 215.767 97.2953   8
   3   5  -2 703.856 191.730  11
   3   5  -2 849.959 168.934   8
   3   5  -1 13526.7 738.924  11
   3   5  -1 15211.2 703.238   8
   3   5   0 995.429 209.344  11
   3   5   1 3234.90 334.589  11
  -3   5  -2 4320.88 421.296  10
  -3   5  -3 12490.1 733.939  10
  -3   5  -4 6454.98 544.314  10
  -3   5  -5 15583.6 871.806  10
  -3   5  -6 1675.26 303.944  10
   3  -5   6 1599.88 260.872   8
  -3   5  -7 3984.95 467.598  10
  -3   5  -8 4233.56 505.669  10
  -3   5  -8 3908.79 258.728   3
  -3   5  -9 1518.02 324.499  10
  -3   5  -9 1351.05 162.043   3
  -3   5 -10 11443.8 900.804  10
  -3   5 -10 10635.7 455.205   3
  -3   5 -11 4300.28 291.221   3
  -3   5 -12 16310.9 584.266   3
   3  -5  13 745.999 123.277   2
  -3   5 -13 442.247 117.607   3
   3  -5  14 1382.16 153.305   2
  -3   5 -14 1492.63 175.638   3
   3  -5  15 874.881 123.274   2
  -3   5 -15 731.324 127.115   3
   3  -5  16 615.116 102.917   2
   3  -5  17 618.501 87.7164   2
   3  -5  18 1425.38 107.789   2
   3   6 -21 547.199 62.1056   3
  -3   6  20 99.5235 39.8086   1
   3   6 -20 169.752 56.6603   3
   3   6 -19 194.814 68.7948   3
   3   6 -18 1553.28 128.202   5
   3   6 -18 2033.22 173.775   3
   3   6 -17 3280.91 200.973   5
   3   6 -17 3648.11 243.011   3
   3   6 -16 398.157 83.5266   5
   3   6 -16 665.250 127.878   3
   3   6 -15 4156.09 247.439   5
   3   6 -15 4294.40 281.895   3
   3   6 -14 3925.18 245.510   5
   3   6 -14 4188.43 282.101   3
   3   6 -13 11317.8 477.476   7
   3   6 -13 11658.6 474.326   3
   3   6 -12 5615.91 669.576  11
   3  -6 -12 5400.65 672.400  11
   3   6 -12 5762.89 333.290   7
   3   6 -12 6122.21 337.079   3
   3   6 -12 5759.50 306.019   6
   3   6 -11 1775.87 393.930  11
   3   6 -11 1494.33 179.146   7
   3   6 -11 1515.81 168.354   3
   3   6 -11 1565.68 171.788   6
   3   6 -10 1447.14 332.627  11
   3   6 -10 1893.16 186.234   7
   3   6 -10 1766.01 166.859   6
   3   6  -9 1521.45 335.444  11
   3   6  -9 1478.60 163.234   7
   3   6  -9 1450.66 153.370   6
   3   6  -8 4430.33 536.329  11
   3   6  -7 1754.84 340.298  11
   3   6  -7 2066.07 341.833   4
   3   6  -6 1427.16 302.628  11
   3   6  -6 1134.67 253.732   4
   3   6  -5 4983.54 517.990  11
   3   6  -5 5399.70 500.393   4
   3   6  -4 2828.47 388.163  11
   3   6  -4 3288.23 391.757   4
   3   6  -3 14778.5 857.190  11
   3   6  -3 15522.4 836.137   4
   3   6  -2 32597.1 1279.32  11
   3   6  -2 33323.0 1246.88   4
   3   6  -1 4737.55 473.795  11
   3   6  -1 5248.99 474.859   4
   3   6  -1 5176.76 405.221   8
   3   6   0 4319.85 421.155   4
   3   6   0 4389.64 447.081  11
   3   6   1 3831.64 401.872  11
  -3   6  -1 3823.76 404.619  10
  -3   6  -2 648.113 193.131  10
  -3   6  -3 7759.80 603.791  10
  -3   6  -4 8238.33 632.832  10
  -3   6  -5 22839.3 1103.20  10
  -3   6  -6 1032.87 243.960  10
  -3   6  -7 352.163 166.207  10
  -3   6  -7 294.772 90.0352   3
   3  -6   8 676.824 110.870   2
  -3   6  -8 586.709 222.327  10
  -3   6  -8 754.290 129.301   3
  -3   6  -9 3396.71 485.095  10
  -3   6  -9 2960.95 232.832   3
   3  -6   9 2996.96 214.894   2
  -3   6 -10 12059.7 488.243   3
   3  -6  10 11255.1 431.152   2
  -3   6 -11 2167.21 204.962   3
   3  -6  11 2087.55 188.321   2
  -3   6 -12 11458.5 475.473   3
   3  -6  12 10414.7 413.672   2
   3  -6  13 769.929 119.274   2
  -3   6 -13 533.920 116.440   3
   3  -6  14 462.189 102.646   2
  -3   6 -14 692.299 131.191   3
   3  -6  15 228.214 78.2079   2
   3  -6  16 2175.14 157.004   2
   3  -6  17 3001.27 166.402   2
   3   6  17 2500.99 145.989   7
   3  -6  18 1118.22 90.4559   2
   3   7 -20 4007.11 173.321   3
  -3   7  19 1239.58 115.563   1
   3   7 -19 1486.13 125.086   3
   3   7 -18 5693.29 267.104   3
   3   7 -17 497.479 83.0617   5
   3   7 -17 667.782 111.139   3
   3   7 -16 219.861 64.7546   5
   3   7 -16 346.815 97.4829   3
   3   7 -15 1702.99 155.262   5
   3   7 -15 2026.55 193.414   3
   3   7 -14 2949.70 207.740   5
   3   7 -14 3070.63 236.946   3
   3   7 -13 3273.22 255.394   7
   3   7 -13 3201.63 246.936   3
   3   7 -12 1202.79 159.255   3
   3   7 -12 1203.27 168.661   7
   3   7 -11 1570.14 380.928  11
   3   7 -11 1431.39 172.699   7
   3   7 -11 1281.75 160.018   3
   3   7 -11 1512.85 172.391   6
   3   7 -10 34977.6 1667.09  11
   3   7 -10 35176.9 880.013   7
   3   7 -10 36248.4 869.924   3
   3   7 -10 34014.6 836.733   6
   3   7  -9 649.737 119.692   6
   3   7  -9 868.427 280.677  11
   3   7  -9 498.552 111.251   7
   3   7  -8 59529.9 2139.71  11
   3   7  -8 60926.7 1231.77   7
   3   7  -8 63020.1 1190.61   6
   3   7  -7 88.3745 139.364  11
   3   7  -6 39114.5 1604.01  11
   3   7  -6 40072.3 1523.89   4
   3   7  -5 911.676 248.607  11
   3   7  -5 1111.16 253.114   4
   3   7  -4 2948.12 439.379  11
   3   7  -4 3456.93 421.177   4
   3   7  -3 1817.25 338.257  11
   3   7  -3 1793.58 305.479   4
   3   7  -2 11849.7 806.133  11
   3   7  -2 12177.5 756.510   4
   3   7  -1 19752.4 1022.36  11
   3   7  -1 19211.4 947.897   4
   3   7   0 34459.7 1354.94  11
   3   7   0 33799.0 1275.91   4
   3   7   0 33394.9 1149.24   8
   3   7   1 930.060 221.964   4
  -3   7  -1 1273.85 252.133  10
  -3   7  -2 5627.15 528.147  10
   3   7   2 5842.43 501.486   4
  -3   7  -3 3288.40 411.998  10
   3   7   3 2994.70 360.336   4
  -3   7  -4 2194.40 344.943  10
   3   7   4 1714.58 274.877   4
  -3   7  -5 60.3880 118.475  10
  -3   7  -6 7193.39 336.642   3
   3  -7   6 7557.03 321.953   2
   3  -7   7 812.852 111.951   2
  -3   7  -7 563.217 218.785  10
  -3   7  -7 956.136 261.469   9
  -3   7  -7 743.823 121.845   3
  -3   7  -8 414.762 209.161  10
   3  -7   8 883.742 122.097   2
  -3   7  -8 572.243 109.015   3
   3  -7   9 948.458 126.349   2
  -3   7  -9 1244.39 155.022   3
  -3   7 -10 7609.84 376.093   3
   3  -7  10 7966.45 350.374   2
  -3   7 -11 3043.18 236.157   3
   3  -7  11 2940.02 213.615   2
  -3   7 -12 11712.1 467.188   3
   3  -7  12 10456.4 407.282   2
   3  -7  13 258.827 87.8640   2
  -3   7 -13 211.907 88.4377   3
   3  -7  14 6859.36 305.597   2
   3  -7  15 1919.57 154.741   2
   3  -7  16 586.403 86.9919   2
   3   7  16 593.642 94.1999   7
   3  -7  17 1131.70 97.4274   2
   3   7  17 1184.72 98.3980   7
  -3   8  19 229.641 58.7271   1
   3   8 -19 83.7040 42.4689   3
  -3   8  18 2862.92 177.700   1
   3   8 -18 2781.64 170.989   3
   3   8 -17 2143.67 144.267   5
   3   8 -17 2499.86 179.437   3
   3   8 -16 445.347 81.1973   5
   3   8 -16 532.823 100.377   3
   3   8 -15 8363.51 334.797   5
   3   8 -15 9824.92 387.670   3
   3   8 -14 3863.07 232.427   5
   3   8 -14 4397.46 263.559   3
   3   8 -13 479.061 92.6969   5
   3   8 -13 431.517 119.565   7
   3   8 -13 604.063 112.097   3
   3   8 -12 2299.11 217.322   7
   3   8 -12 2459.41 207.287   3
   3   8 -11 3628.21 263.171   7
   3   8 -11 3562.89 243.953   3
   3   8 -10 10939.2 953.374  11
   3   8 -10 11642.4 472.072   7
   3   8 -10 12083.6 447.333   3
   3   8  -9 1473.41 368.227  11
   3   8  -9 1220.05 157.469   7
   3   8  -9 1430.49 163.670   6
   3   8  -8 4974.42 628.646  11
   3   8  -8 4864.43 293.094   7
   3   8  -8 4577.06 271.797   6
   3   8  -7 2593.98 457.078  11
   3   8  -7 2811.67 221.245   7
   3   8  -7 2650.65 202.293   6
   3   8  -6 3302.99 492.611  11
   3   8  -6 3342.78 236.879   7
   3   8  -6 3470.81 220.549   6
   3   8  -5 17702.4 1099.83  11
   3   8  -5 17169.9 554.614   7
   3   8  -4 4333.56 552.292  11
   3   8  -4 4824.83 521.106   4
   3   8  -3 11235.7 860.318  11
   3   8  -3 12248.2 810.715   4
   3   8  -2 28154.5 1326.58  11
   3   8  -2 26887.1 1201.86   4
   3   8  -1 393.430 199.919  11
   3   8  -1 352.530 153.670   4
  -3   8   0 5801.01 537.104  10
   3   8   0 4988.66 496.176   4
  -3   8  -1 1339.72 270.092  10
   3   8   1 1705.44 290.707   4
  -3   8  -2 3024.15 404.524  10
   3   8   2 2923.88 370.277   4
   3   8   2 3037.51 222.966   7
  -3   8  -3 4558.87 497.607  10
   3   8   3 5541.04 503.890   4
   3   8   3 5314.63 298.653   7
  -3   8  -4 3590.44 446.872  10
   3   8   4 3712.32 256.793   7
  -3   8  -5 3954.36 476.879  10
   3  -8   5 3603.60 218.499   2
   3   8   5 3939.74 270.070   7
  -3   8  -6 8494.74 710.355  10
   3  -8   6 8839.55 351.667   2
  -3   8  -6 9007.93 780.014   9
  -3   8  -7 22697.7 1227.85  10
  -3   8  -7 22492.6 1237.00   9
   3  -8   7 22551.2 608.083   2
   3  -8   8 1619.78 153.903   2
   3  -8   9 16177.1 511.057   2
  -3   8  -9 16367.7 555.528   3
   3  -8  10 299.082 85.9679   2
  -3   8 -10 375.513 103.854   3
   3  -8  11 6688.17 311.406   2
  -3   8 -11 6226.04 331.871   3
   3  -8  12 1125.31 134.255   2
   3  -8  13 17561.4 509.049   2
   3  -8  14 1521.51 139.447   2
   3  -8  15 28183.9 617.138   2
   3   8  15 28862.3 668.949   7
   3  -8  16 2275.14 135.437   2
   3   8  16 1817.12 135.395   7
   3  -8  17 3117.85 134.149   2
  -3   9  18 1889.16 134.782   1
   3   9 -18 1846.05 121.114   3
  -3   9  17 383.298 91.6905   1
   3   9 -17 495.951 78.0785   3
   3   9 -16 111.056 50.1173   5
  -3   9  16 117.796 84.0743   1
   3   9 -16 40.5724 53.9104   3
   3   9 -15 4080.32 220.115   5
   3   9 -15 3931.73 230.001   3
   3   9 -14 142.495 62.1512   5
   3   9 -14 275.317 77.7473   3
   3   9 -13 770.382 112.348   5
   3   9 -13 839.755 122.258   3
   3   9 -12 1291.03 140.638   5
   3   9 -12 1519.19 171.863   7
   3   9 -12 1323.68 148.152   3
   3   9 -11 6509.80 312.688   5
   3   9 -11 6571.23 349.765   7
   3   9 -10 8337.52 395.217   7
   3   9  -9 225.279 97.4696   7
   3   9  -8 37388.6 1807.56  11
   3   9  -8 37412.7 919.060   7
   3   9  -7 10535.5 929.817  11
   3   9  -7 10530.3 440.446   7
   3   9  -7 10284.3 401.860   6
   3   9  -6 19924.5 1248.23  11
   3   9  -6 19706.1 617.770   7
   3   9  -6 18833.3 545.719   6
   3   9  -5 7378.57 745.375  11
   3   9  -5 6888.03 348.892   7
   3   9  -5 7307.57 312.691   6
   3   9  -4 5323.14 325.556   1
   3   9  -4 5516.55 640.023  11
  -3   9   4 4803.66 277.869   1
   3   9  -4 5108.65 299.915   7
   3   9  -3 11629.8 483.455   1
   3   9  -3 12505.6 935.828  11
  -3   9   3 11505.2 433.232   1
   3   9  -3 12211.7 466.366   7
   3   9  -2 329.328 196.516  11
   3   9  -2 194.788 140.250   4
   3   9  -2 137.797 92.8323   1
   3   9  -2 176.770 79.4349   7
   3   9  -1 15077.3 542.164   1
  -3   9   1 13965.5 865.855  10
   3   9  -1 14946.7 912.088   4
   3   9  -1 14798.8 518.935   7
  -3   9   0 4956.95 513.602  10
   3   9   0 4161.72 276.372   1
   3   9   0 4110.86 474.256   4
   3   9   0 4399.51 278.174   7
  -3   9  -1 12996.3 839.134  10
   3   9   1 12535.7 802.423   4
   3   9   1 11598.0 466.593   1
   3   9   1 12239.4 470.502   7
   3   9   2 2330.49 347.840   4
  -3   9  -2 2142.50 354.698  10
   3   9   2 2426.39 213.629   7
  -3   9  -3 2825.76 405.120  10
   3   9   3 2208.48 206.052   7
  -3   9  -4 776.591 237.499  10
   3   9   4 726.093 128.908   7
  -3   9  -5 622.652 228.269  10
  -3   9  -5 404.161 227.201   9
   3   9   5 623.913 123.042   7
  -3   9  -6 783.543 239.574  10
  -3   9  -6 704.663 253.809   9
   3   9   6 1040.75 161.315   7
   3   9   7 4977.31 318.332   7
   3  -9   8 636.320 101.940   2
   3  -9   9 688.036 105.890   2
   3  -9  10 3885.25 230.548   2
   3  -9  11 4593.07 245.010   2
   3  -9  12 2533.01 178.677   2
   3  -9  13 116.875 64.1529   2
   3   9  13 141.327 86.5509   7
   3  -9  14 159.840 60.9967   2
   3   9  14 148.925 83.7368   7
   3  -9  15 3143.80 160.156   2
   3   9  15 4123.97 210.814   7
   3   9  16 3814.23 174.717   7
  -3  10  18 11.1450 35.7380   1
  -3  10  17 184.118 65.1867   1
  -3  10  16 792.486 117.071   1
   3  10 -15 5655.22 244.513   5
  -3  10  15 6410.65 314.973   1
   3  10 -14 2285.22 166.089   5
  -3  10  14 2920.67 230.006   1
   3  10 -13 19192.1 540.962   5
  -3  10  13 20621.7 633.280   1
   3  10 -12 3663.98 230.253   5
   3  10 -12 3853.89 262.925   7
  -3  10  12 4162.04 292.580   1
   3  10 -11 30927.5 757.377   5
   3  10 -11 31605.3 820.503   7
  -3  10  11 33373.4 861.456   1
   3  10 -10 7643.83 343.727   5
   3  10 -10 8190.71 386.110   7
   3  10  -9 31284.2 818.765   7
  -3  10   8 753.554 144.639   1
   3  10  -8 463.597 112.944   7
   3  10  -7 262.943 100.842   7
  -3  10   7 417.941 111.576   1
   3  10  -6 153.040 167.679  11
  -3  10   6 2.01866 75.2052   1
   3  10  -6 31.5701 81.4799   7
   3  10  -5 12283.3 1025.18  11
  -3  10   5 12491.9 480.863   1
   3  10  -5 12576.1 490.881   7
   3  10  -4 8329.42 424.545   1
   3  10  -4 8321.12 823.903  11
  -3  10   4 8136.51 379.877   1
   3  10  -4 7908.62 383.709   7
   3  10  -3 10014.3 463.080   1
  -3  10   3 10086.4 417.080   1
   3  10  -3 10315.5 438.009   7
  -3  10   2 1233.77 145.921   1
  -3  10   2 822.242 240.254  10
   3  10  -2 1222.59 170.244   1
   3  10  -2 1168.42 154.910   7
   3  10  -1 6659.14 364.896   1
  -3  10   1 6533.35 599.135  10
   3  10  -1 6519.47 345.442   7
   3  10   0 9030.18 425.965   1
  -3  10   0 10078.4 750.083  10
   3  10   0 9538.14 427.748   7
   3  10   1 1363.29 171.578   1
  -3  10  -1 1817.35 325.391  10
   3  10   1 1539.93 183.403   7
   3  10   2 433.521 113.556   1
  -3  10  -2 153.138 156.561  10
   3  10   2 448.968 112.194   7
  -3  10  -3 1527.18 311.694  10
  -3  10  -3 1481.82 359.826   9
   3  10   3 1606.38 182.265   7
  -3  10  -4 6967.63 740.382   9
  -3  10  -4 6787.32 641.648  10
   3  10   4 6732.64 363.764   7
   3  10   5 9812.41 448.996   7
   3  10   6 15188.6 564.960   7
   3  10   7 11541.7 491.076   7
   3  10   8 1754.52 199.652   7
   3  10   9 5516.56 336.748   7
   3  10  10 2153.75 215.496   7
   3  10  11 600.279 137.802   7
   3  10  12 321.111 106.817   7
   3  10  13 4646.65 258.650   7
   3  10  14 2929.24 188.184   7
   3  10  15 1754.17 127.670   7
  -3  11  17 2764.39 147.644   1
  -3  11  16 910.446 104.892   1
  -3  11  15 2722.47 193.615   1
   3  11 -14 591.934 84.3754   5
  -3  11  14 769.324 129.920   1
   3  11 -13 1416.81 134.094   5
  -3  11  13 1434.70 170.272   1
   3  11 -12 689.645 106.206   5
   3  11 -12 766.656 120.663   7
  -3  11  12 943.575 159.628   1
   3  11 -11 2331.42 183.745   5
  -3  11  11 2476.08 226.395   1
   3  11 -11 2501.23 206.530   7
   3  11 -10 2898.44 209.269   5
  -3  11  10 3428.84 267.869   1
   3  11 -10 3318.30 239.974   7
   3  11  -9 38114.4 881.040   5
  -3  11   9 39863.2 978.017   1
   3  11  -9 40274.5 937.057   7
  -3  11   8 189.647 103.256   1
   3  11  -8 78.2515 66.6854   5
   3  11  -8 150.371 87.5397   7
  -3  11   7 33090.7 865.768   1
   3  11  -7 31575.5 829.861   7
  -3  11   6 7254.96 376.510   1
   3  11  -6 7629.07 379.012   7
  -3  11   5 10911.0 458.914   1
   3  11  -5 10435.3 449.350   7
   3  11  -4 9545.98 467.830   1
  -3  11   4 10183.2 437.215   1
   3  11  -4 10186.5 441.114   7
  -3  11   3 4324.23 280.317   1
   3  11  -3 4889.16 331.948   1
   3  11  -3 5013.59 306.184   7
  -3  11   2 1205.14 151.028   1
   3  11  -2 1347.98 172.121   7
   3  11  -2 1494.17 191.306   1
   3  11  -1 28980.6 837.527   1
   3  11  -1 29527.4 799.161   7
   3  11   0 410.857 127.872   7
   3  11   0 382.282 119.717   1
   3  11   1 16887.4 604.412   1
   3  11   1 18209.8 605.942   7
   3  11   2 1626.01 186.444   1
   3  11   2 1447.79 178.934   7
   3  11   3 11816.8 484.552   1
   3  11   3 12795.9 513.129   7
   3  11   4 2184.52 217.012   7
   3  11   5-2.15203 95.0793   7
   3  11   6 1229.49 170.151   7
   3  11   7 3459.51 270.650   7
   3  11   8 1173.29 168.412   7
   3  11   9 2416.90 222.882   7
   3  11  10 1907.97 195.604   7
   3  11  11 4891.60 278.656   7
   3  11  12 1579.31 155.297   7
   3  11  13 751.750 109.099   7
   3  11  14 119.164 56.3926   7
   3  11  15 1469.21 100.599   7
  -3  12  16 2505.63 143.324   1
  -3  12  15 874.358 105.806   1
  -3  12  14 1152.62 130.594   1
   3  12 -13 170.391 58.1929   5
  -3  12  13 231.251 97.8278   1
  -3  12  12 528.731 120.389   1
   3  12 -12 300.465 73.3876   5
  -3  12  11 148.314 94.7730   1
   3  12 -11 87.5200 53.1813   5
   3  12 -11 220.370 81.8254   7
   3  12 -10 2655.18 193.588   5
  -3  12  10 2984.66 240.636   1
   3  12 -10 2848.36 210.325   7
  -3  12   9 897.626 158.599   1
   3  12  -9 662.075 120.327   7
  -3  12   8 2516.69 233.647   1
   3  12  -8 2424.00 205.206   7
  -3  12   7 224.992 106.711   1
   3  12  -7 256.316 88.5877   7
  -3  12   6 1148.74 156.617   1
   3  12  -6 1148.96 154.353   7
  -3  12   5 1620.19 188.490   1
   3  12  -5 1807.75 193.148   7
  -3  12   4 2213.61 211.442   1
   3  12  -4 2156.16 230.678   1
   3  12  -4 2010.86 203.674   7
  -3  12   3 1925.27 192.830   1
   3  12  -3 2156.53 229.804   1
   3  12  -3 2473.03 220.683   7
  -3  12   2 299.468 99.9678   1
   3  12  -2 335.577 116.095   1
   3  12  -2 291.576 101.131   7
   3  12  -1 6344.07 375.191   1
   3  12  -1 7065.64 365.436   7
   3  12   0 843.969 140.028   7
   3  12   0 714.150 154.703   1
   3  12   1 20820.6 684.079   1
   3  12   1 21201.9 661.683   7
   3  12   2 4319.64 295.176   1
   3  12   2 4159.79 284.132   7
   3  12   3 399.963 119.560   7
   3  12   3 271.384 104.249   1
   3  12   4 1728.21 192.836   7
   3  12   5 478.719 131.647   7
   3  12   6 7503.22 375.563   7
   3  12   7 161.265 101.769   7
   3  12   8 2866.73 235.757   7
   3  12   9 371.437 102.991   7
   3  12  10 260.573 93.4299   7
   3  12  11 98.5421 72.1285   7
   3  12  12 146.467 67.3167   7
   3  12  13 554.859 81.9768   7
   3  12  14 2082.43 118.078   7
  -3  13  15 347.590 62.0373   1
  -3  13  14 713.878 94.0705   1
  -3  13  13 4675.59 237.388   1
  -3  13  12 5149.55 268.836   1
  -3  13  11 11315.5 421.603   1
  -3  13  10 2002.77 184.782   1
   3  13 -10 2060.88 163.379   7
  -3  13   9 13958.6 493.831   1
   3  13  -9 12608.2 433.572   7
  -3  13   8 1428.32 175.336   1
   3  13  -8 1511.79 156.001   7
  -3  13   7 4139.57 275.728   1
   3  13  -7 3943.24 250.256   7
  -3  13   6 390.434 111.092   1
   3  13  -6 397.365 98.9792   7
  -3  13   5 1268.16 164.384   1
   3  13  -5 895.131 135.372   7
  -3  13   4 62.3556 76.5735   1
   3  13  -4 45.7638 71.9291   7
   3  13  -3 4242.86 313.534   1
   3  13  -3 4317.94 280.919   7
  -3  13   3 4319.62 278.841   1
   3  13  -2 3762.74 291.971   1
   3  13  -2 3693.47 260.449   7
  -3  13   2 4031.51 261.122   1
   3  13  -1 1636.72 201.596   1
   3  13  -1 1300.66 169.204   7
   3  13   0 15536.4 575.450   1
   3  13   0 14890.8 532.090   7
   3  13   1 5093.01 323.504   1
   3  13   1 5294.99 308.630   7
   3  13   2 38890.2 960.832   1
   3  13   2 39734.1 942.213   7
   3  13   3 4307.93 285.142   1
   3  13   3 4224.05 278.741   7
   3  13   4 13460.4 496.008   7
   3  13   4 13179.1 485.758   1
   3  13   5 3487.46 248.581   7
   3  13   6 304.942 98.5709   7
   3  13   7 157.481 84.2704   7
   3  13   8 9193.73 378.880   7
   3  13   9 1322.58 147.073   7
   3  13  10 1950.70 156.843   7
   3  13  11 3517.80 195.216   7
   3  13  12 2550.88 148.011   7
  -3  14  13 369.414 71.7394   1
  -3  14  12 11106.1 357.926   1
  -3  14  11 2273.24 172.047   1
  -3  14  10 11358.8 401.857   1
  -3  14   9 2229.34 188.710   1
  -3  14   8 633.751 114.372   1
   3  14  -8 577.817 93.3209   7
  -3  14   7 591.742 115.337   1
   3  14  -7 514.433 95.7938   7
   3  14  -6 4323.27 245.777   7
  -3  14   6 5189.75 291.479   1
   3  14  -5 1324.17 145.011   7
  -3  14   5 1584.56 168.463   1
   3  14  -4 5865.88 300.710   7
  -3  14   4 6546.14 326.860   1
  -3  14   3 369.334 91.9873   1
   3  14  -3 132.761 81.5362   7
   3  14  -2 9940.44 443.516   1
   3  14  -2 9015.39 384.833   7
  -3  14   2 8891.91 371.692   1
   3  14  -1 118.540 102.941   1
   3  14  -1-20.9475 75.1567   7
   3  14   0 849.296 152.245   1
   3  14   0 683.325 124.186   7
   3  14   1 5347.28 312.869   1
   3  14   1 5601.59 299.608   7
   3  14   2 1368.30 156.156   7
   3  14   2 1169.78 155.013   1
   3  14   3 3436.06 236.382   1
   3  14   3 3283.69 228.825   7
   3  14   4 1976.64 177.899   7
   3  14   4 1874.25 172.623   1
   3  14   5 296.510 95.4533   7
   3  14   6 1994.03 173.326   7
   3  14   7 320.122 91.6676   7
   3  14   8 1979.98 158.911   7
   3  14   9 1243.98 119.703   7
   3  14  10 276.396 62.8389   7
   3  14  11 1280.36 98.8480   7
  -3  15  12 199.923 50.5698   1
  -3  15  11 2977.57 165.422   1
  -3  15  10 430.104 84.4085   1
  -3  15   9 352.727 80.7762   1
  -3  15   8 7580.69 308.396   1
  -3  15   7 1438.81 143.931   1
   3  15  -6 6160.30 255.500   7
  -3  15   6 6786.48 301.709   1
   3  15  -5 2053.48 154.898   7
  -3  15   5 2590.61 190.345   1
  -3  15   4 152.424 73.9693   1
   3  15  -4 185.197 65.4626   7
  -3  15   3 1463.35 144.238   1
   3  15  -3 1511.57 141.618   7
  -3  15   2 1934.47 158.456   1
   3  15  -2 2092.78 166.962   7
   3  15  -1 547.465 101.322   7
   3  15   0 75.5021 72.6900   7
   3  15   1 139.963 80.2462   1
   3  15   1 76.3907 71.3472   7
   3  15   2 201.225 83.3567   1
   3  15   2 209.202 76.6822   7
   3  15   3 90.6955 67.9660   1
   3  15   3 44.3156 58.8388   7
   3  15   4 277.610 77.8150   7
   3  15   5 173.090 73.3397   7
   3  15   6 3212.77 184.675   7
   3  15   7 2110.15 144.407   7
   3  15   8 586.102 77.7885   7
   3  15   9 67.5942 40.2297   7
  -3  16   9 535.201 70.8436   1
  -3  16   8 118.840 52.9848   1
  -3  16   7 517.114 76.2834   1
  -3  16   6 1077.26 106.783   1
  -3  16   5 565.714 84.1997   1
  -3  16   4 1789.89 133.873   1
  -3  16   3 1324.40 114.171   1
   3  16  -2 3596.38 179.884   7
   3  16  -1 1179.91 107.865   7
   3  16   0 4812.91 214.868   7
   3  16   1 3054.57 170.161   7
   3  16   2 1375.19 118.109   7
   3  16   3 5697.85 229.409   7
   3  16   4 209.086 56.7856   7
   3  16   5 2985.37 151.725   7
   3  16   6 986.151 84.8525   7
   4   0 -20 2735.55 157.691   3
   4   0 -19 267.688 76.9836   3
   4   0 -18 14239.4 465.473   3
   4   0 -17 447.074 107.208   3
   4   0 -16 353.626 109.859   3
   4   0 -15 1090.43 159.656   3
   4   0 -14 7640.68 327.846   6
   4   0 -13 522.385 102.973   6
   4   0 -12 1275.57 334.752  11
   4   0 -12 1220.84 143.205   6
   4   0 -11 1151.44 135.523   6
   4   0 -11 1042.85 306.134  11
   4   0 -10 53577.6 1090.90   2
   4   0 -10 50706.3 1935.76  11
   4   0  -9 2001.46 369.687  11
   4   0  -8 28675.9 1313.51  11
   4   0  -7 60.5421 133.831  11
   4   0  -6 6824.86 584.616  11
   4   0  -5 972.768 222.164  11
   4   0  -4 16063.8 817.805  11
   4   0  -3 4302.38 396.578  11
   4   0  -2 2412.92 280.533  11
   4   0  -1 249.718 141.314   8
   4   0   0 27650.5 1181.63   8
  -4   0  -1 2145.12 288.772  10
   4   0   1 2276.95 348.805   8
  -4   0  -2 34475.3 1206.11  10
   4   0   2 31781.4 1327.08   8
  -4   0  -3 545.280 169.137  10
   4   0   3 432.517 179.679   8
  -4   0  -4 25756.3 1077.39  10
   4   0   4 24541.3 1208.91   8
  -4   0  -5 129.989 129.322  10
   4   0   5 135.416 140.381   8
  -4   0  -6 6542.06 571.899  10
   4   0   6 6013.14 292.421   2
   4   0   6 6450.35 648.882   8
   4   0   7 724.403 118.566   2
   4   0   7 1047.80 289.564   8
  -4   0  -7 817.223 229.746  10
  -4   0  -8 2881.40 422.459  10
   4   0   8 2413.59 194.145   2
   4   0   8 2674.77 460.236   8
   4   0   9 235.134 86.3922   2
  -4   0  -9 176.150 167.149  10
   4   0   9 233.813 192.264   8
   4   0  10 4314.14 268.606   2
   4   0  11 79.9490 69.7466   2
   4   0  12 207.700 85.9904   2
   4   0  13 29.1777 70.1614   2
   4   0  14 1605.86 152.006   2
   4   0  15 93.5712 63.7421   2
   4   0  16 717.155 87.9251   2
   4   0  17 766.379 77.6013   2
   4   1 -21 1818.32 110.362   3
   4  -1 -20 815.317 85.0467   3
   4   1 -20 723.340 91.8839   3
   4  -1 -19 496.180 82.0586   3
   4   1 -19 355.616 81.5581   3
   4  -1 -18 2640.71 192.017   3
   4   1 -18 2622.10 201.189   3
   4  -1 -17 848.090 129.440   3
   4   1 -17 720.284 127.217   3
   4   1 -16 345.143 111.156   3
   4  -1 -16 158.774 83.1907   3
   4   1 -15 7495.47 387.151   3
   4  -1 -15 7627.61 377.830   3
   4   1 -15 7279.84 321.266   6
   4   1 -14 707.894 115.017   6
   4   1 -13 4238.33 250.926   6
   4   1 -12 729.609 119.585   6
   4  -1 -12 1049.88 127.579   6
   4  -1 -12 1208.73 327.604  11
   4   1 -12 952.359 304.612  11
   4   1 -11 62.4860 78.2969   6
   4  -1 -11 183.078 77.6057   6
   4  -1 -11 87.7550 165.248  11
   4   1 -11 86.4750 184.277  11
   4   1 -10 9014.32 384.504   2
   4  -1 -10 9385.82 386.537   2
   4  -1 -10 8373.37 758.691  11
   4   1 -10 8788.02 777.362  11
   4   1 -10 9127.67 394.829   7
   4  -1  -9 1150.47 136.366   2
   4  -1  -9 1011.66 271.371  11
   4   1  -9 918.227 260.433  11
   4  -1  -8 8473.50 710.476  11
   4   1  -8 9434.31 745.101  11
   4   1  -8 10000.6 641.326   4
   4  -1  -7 17666.6 989.066  11
   4   1  -7 18929.8 1023.51  11
   4   1  -7 19990.7 920.544   4
   4  -1  -6 5873.51 543.345  11
   4   1  -6 6220.41 560.800  11
   4  -1  -5 19629.2 950.897  11
   4   1  -5 22196.5 1023.89  11
   4  -1  -4 6966.74 531.768  11
   4   1  -4 7191.81 547.631  11
   4  -1  -3 75847.7 1844.00  11
   4   1  -3 69342.7 1816.31  11
   4   1  -2 49686.2 1388.68  11
   4   1  -1 53627.1 1679.04   8
  -4  -1   0 803.653 179.821  10
   4  -1   0 697.543 210.951   8
   4   1   0 756.548 204.989   8
  -4   1  -1 39800.6 1320.80  10
  -4  -1  -1 38855.3 1237.57  10
   4  -1   1 38153.1 1447.10   8
   4   1   1 39133.1 1445.80   8
  -4   1  -2 4964.22 459.141  10
  -4  -1  -2 5632.95 448.436  10
   4  -1   2 4570.82 490.014   8
   4   1   2 5021.35 517.239   8
  -4   1  -3 43.4617 101.772  10
  -4  -1  -3 273.287 122.296  10
   4  -1   3 200.638 139.110   8
   4   1   3 87.6067 136.787   8
  -4   1  -4 53.7339 113.010  10
  -4  -1  -4 24.7038 85.9030  10
   4  -1   4 45.6897 104.497   8
   4   1   4 146.957 140.681   8
  -4   1  -5 52307.1 1679.24  10
  -4  -1  -5 50822.5 1570.72  10
   4  -1   5 51697.6 1837.79   8
   4   1   5 52843.6 1887.08   8
  -4   1  -6 3534.73 433.303  10
  -4  -1  -6 3915.76 434.552  10
   4  -1   6 3731.76 232.710   2
   4  -1   6 3918.54 502.355   8
   4   1   6 4051.20 520.181   8
  -4   1  -7 36845.4 1480.12  10
  -4  -1  -7 33970.1 1372.76  10
   4   1   7 30717.8 753.752   2
   4  -1   7 33879.9 798.616   2
   4  -1   7 34912.8 1541.05   8
   4   1   7 31535.4 1511.84   8
  -4   1  -8 17928.7 1060.17  10
   4   1   8 17238.0 533.301   2
   4  -1   8 16049.8 1056.63   8
   4  -1   8 16625.3 538.632   2
  -4   1  -9 35114.4 1555.72  10
   4   1   9 30630.5 768.130   2
   4  -1   9 34085.8 1582.53   8
   4  -1   9 32079.2 803.568   2
   4   1  10 24069.9 657.058   2
   4  -1  10 21861.0 649.896   2
   4   1  11 14021.5 485.636   2
   4  -1  11 14761.4 511.276   2
   4   1  12 72.7022 72.4490   2
   4  -1  12 65.8428 70.2127   2
   4   1  13 401.860 91.8782   2
   4  -1  13 230.480 86.1719   2
   4   1  14 133.471 64.4010   2
   4  -1  14 80.4147 64.3112   2
   4   1  15 4977.37 235.919   2
   4  -1  15 5335.08 256.609   2
   4   1  16 407.659 70.2286   2
   4  -1  16 515.238 78.3694   2
   4  -1  17 5268.31 202.119   2
   4   2 -21-10.2016 33.0757   3
   4   2 -20 1163.29 109.414   3
   4  -2 -19 5137.88 223.383   3
   4   2 -19 5698.87 264.785   3
   4  -2 -18 6295.52 278.099   3
   4   2 -18 6448.98 310.467   3
   4  -2 -17 1793.36 166.569   3
   4   2 -17 1657.93 181.626   3
   4   2 -16 3054.03 248.768   3
   4  -2 -16 1866.31 182.832   3
   4   2 -15 14767.2 545.918   3
   4  -2 -15 14875.6 523.837   3
   4   2 -15 14079.8 466.222   6
   4   2 -14 327.806 97.2766   6
   4   2 -13 6526.93 318.769   6
   4  -2 -12 4592.64 596.449  11
   4   2 -12 4914.13 633.359  11
   4   2 -12 5199.79 280.518   6
   4   2 -11 599.262 116.795   6
   4  -2 -11 770.388 284.771  11
   4   2 -11 667.289 274.431  11
   4   2 -11 575.110 128.721   7
   4   2 -10 25194.6 643.585   6
   4  -2 -10 23135.5 649.955   2
   4   2 -10 24717.1 1328.22  11
   4   2 -10 24802.0 696.800   7
   4   2  -9 76370.7 1395.43   2
   4  -2  -9 80323.0 1406.03   2
   4  -2  -9 79359.6 2420.07  11
   4   2  -9 76380.4 2375.90  11
   4   2  -9 77204.3 2050.09   4
   4   2  -9 78744.2 1447.30   7
   4  -2  -8 50251.5 1822.65  11
   4   2  -8 49938.1 1799.59  11
   4   2  -8 50527.7 1587.43   4
   4  -2  -7 23135.2 1150.73  11
   4   2  -7 21528.2 1117.94  11
   4   2  -7 21988.2 1003.16   4
   4  -2  -6 42948.7 1548.64  11
   4   2  -6 42183.0 1544.23  11
   4  -2  -5 647.708 187.839  11
   4   2  -5 709.286 219.805  11
   4  -2  -4 68596.7 1863.52  11
   4   2  -4 67880.0 1877.57  11
   4  -2  -3 101546. 2235.59  11
   4   2  -3 92274.8 2215.47  11
   4   2  -2 26262.8 1000.32  11
   4   2  -2 27372.9 1129.94   8
   4   2  -1 2038.79 311.982   8
  -4  -2   0 12835.7 636.423  10
   4   2   0 12113.4 762.363   8
  -4   2  -1 6075.20 510.166  10
  -4  -2  -1 7622.95 493.698  10
   4  -2   1 6603.96 590.264   8
   4   2   1 6644.58 578.063   8
  -4   2  -2 30369.4 1195.34  10
  -4  -2  -2 31242.1 1059.32  10
   4  -2   2 29961.8 1287.23   8
   4   2   2 28834.2 1267.93   8
  -4   2  -3 14970.3 840.571  10
   4  -2   3 14710.0 893.520   8
   4   2   3 13915.2 887.499   8
  -4   2  -4 27167.0 1173.23  10
   4  -2   4 24402.3 1191.54   8
   4   2   4 28012.7 1309.80   8
  -4   2  -5 307.890 151.645  10
   4  -2   5 188.176 134.268   8
  -4   2  -6 17645.7 988.603  10
   4  -2   6 17356.8 535.789   2
   4  -2   6 17868.8 1044.76   8
  -4   2  -7 11913.9 834.049  10
   4   2   7 10768.0 394.010   2
   4  -2   7 10793.2 826.872   8
   4  -2   7 11293.3 427.149   2
  -4   2  -8 2556.61 418.686  10
   4   2   8 2172.50 174.743   2
   4  -2   8 2269.84 194.632   2
   4  -2   8 2389.17 406.334   8
  -4   2  -9 6905.15 688.175  10
   4   2   9 6549.82 311.650   2
   4  -2   9 5837.98 633.066   8
   4  -2   9 5988.32 322.061   2
   4   2  10 23101.2 624.732   2
   4  -2  10 19868.2 618.171   2
   4   2  11 144.456 75.8414   2
   4  -2  11 218.108 92.0183   2
   4   2  12 8695.86 356.796   2
   4  -2  12 9005.22 388.193   2
   4   2  13 2453.75 181.149   2
   4  -2  13 2367.47 192.372   2
   4   2  14 2285.52 164.550   2
   4  -2  14 2370.28 182.989   2
   4   2  15 1470.27 121.656   2
   4  -2  15 1789.44 152.614   2
   4  -2  16 23.7045 49.8547   2
   4  -2  17 1908.27 123.106   2
   4   3 -21 358.531 56.1633   3
   4   3 -20 190.101 59.6079   3
   4   3 -19 2415.70 173.972   3
   4   3 -18 843.206 126.558   3
   4  -3 -17 281.132 79.0008   3
   4   3 -17 542.606 129.369   3
   4  -3 -16 5567.73 294.638   3
   4   3 -16 6746.17 359.698   3
   4   3 -15 2857.13 245.687   3
   4  -3 -15 2719.86 215.584   3
   4   3 -15 2905.14 214.964   6
   4   3 -14 18295.8 562.560   6
   4   3 -13 5899.01 306.740   6
   4  -3 -12 14584.7 1088.15  11
   4   3 -12 14791.9 1093.78  11
   4   3 -12 15106.9 555.593   7
   4   3 -12 14861.1 501.356   6
   4  -3 -11 2946.83 490.089  11
   4   3 -11 3531.74 528.479  11
   4   3 -11 3868.54 277.015   7
   4   3 -11 3646.08 241.040   6
   4   3 -10 10571.7 408.919   6
   4  -3 -10 10825.7 418.706   2
   4  -3 -10 10674.9 889.210  11
   4   3 -10 9799.85 841.996  11
   4   3 -10 10449.6 438.300   7
   4   3  -9 9456.91 376.703   6
   4  -3  -9 9614.79 380.421   2
   4  -3  -9 8619.52 774.612  11
   4   3  -9 9707.77 807.274  11
   4   3  -9 9169.13 673.078   4
   4   3  -9 9314.12 405.821   7
   4  -3  -8 1365.03 304.594  11
   4   3  -8 1255.46 299.387  11
   4   3  -8 1406.90 278.002   4
   4  -3  -7 5744.34 577.504  11
   4   3  -7 5664.02 574.710  11
   4   3  -7 5621.35 524.554   4
   4  -3  -6 1530.29 299.438  11
   4   3  -6 1269.15 286.404  11
   4   3  -6 1033.73 239.034   4
   4  -3  -5 402.552 175.488  11
   4   3  -5 244.156 146.551  11
   4  -3  -4 9930.15 661.727  11
   4   3  -4 10667.8 705.086  11
   4  -3  -3 1569.77 264.690  11
   4   3  -3 743.883 208.688  11
   4   3  -2 19879.3 899.243  11
   4   3  -2 19718.9 953.920   8
   4   3  -1 6852.43 555.796   8
   4   3   0 29577.3 1222.79   8
  -4   3  -1 229.770 136.503  10
   4   3   1 524.911 190.612   8
   4   3   2 1581.44 301.841   8
  -4   3  -2 1699.52 295.163  10
  -4   3  -3 1392.65 269.662  10
   4  -3   3 1408.90 288.445   8
   4   3   3 1461.31 307.874   8
  -4   3  -4 12918.7 816.468  10
   4  -3   4 11544.1 807.615   8
  -4   3  -5 1210.77 271.480  10
   4  -3   5 1406.36 145.570   2
   4  -3   5 1162.50 275.067   8
  -4   3  -6 38634.6 1530.88  10
   4  -3   6 38799.0 880.489   2
   4  -3   6 39597.3 1579.66   8
  -4   3  -7 3807.62 482.126  10
   4  -3   7 3944.72 253.409   2
   4  -3   7 4120.94 510.972   8
   4  -3   8 932.431 134.908   2
  -4   3  -8 901.985 274.929  10
   4  -3   8 1019.18 268.571   8
   4  -3   9 2430.02 205.598   2
   4  -3  10 4790.50 290.540   2
   4  -3  11 3597.32 249.761   2
   4  -3  12 89.2481 77.6683   2
   4  -3  13 2107.77 184.242   2
   4  -3  14 3993.28 242.486   2
   4  -3  15 2958.70 194.744   2
   4  -3  16 396.833 77.4020   2
   4  -3  17 5428.62 205.660   2
   4   4 -20 2090.80 137.707   3
   4   4 -19 9892.83 343.811   3
   4   4 -18 1195.72 140.451   3
   4   4 -17 9398.22 391.514   3
   4   4 -16 9265.57 409.419   3
   4   4 -15 20649.9 653.180   3
   4   4 -14 341.942 121.520   3
   4   4 -14 271.807 113.258   6
   4   4 -13 1838.27 182.253   6
   4   4 -12 14.7683 83.5110   6
   4   4 -12 19.9646 93.9633   7
   4  -4 -11 27442.8 1487.17  11
   4   4 -11 25996.9 1437.17  11
   4   4 -11 25988.5 750.819   7
   4   4 -11 25629.9 696.408   6
   4  -4 -10 4158.90 259.728   2
   4  -4 -10 3848.72 549.549  11
   4   4 -10 5123.84 628.529  11
   4   4 -10 5393.99 321.601   7
   4   4 -10 5384.82 295.891   6
   4   4  -9 121123. 1983.85   6
   4  -4  -9 122992. 1984.45   2
   4  -4  -9 125808. 3236.88  11
   4   4  -9 120774. 3221.91  11
   4   4  -9 119088. 2906.75   4
   4   4  -9 121698. 2052.00   7
   4   4  -8 14323.8 466.181   6
   4  -4  -8 14170.1 460.091   2
   4  -4  -8 12445.9 903.315  11
   4   4  -8 14214.3 962.828  11
   4   4  -8 13829.3 856.779   4
   4   4  -8 14057.6 494.390   7
   4  -4  -7 12406.1 856.581  11
   4   4  -7 10135.1 791.011  11
   4   4  -7 10310.4 731.764   4
   4  -4  -6 11697.3 805.591  11
   4   4  -6 11952.1 837.669  11
   4   4  -6 12359.2 794.993   4
   4  -4  -5 2890.12 386.471  11
   4   4  -5 2459.77 382.092  11
   4   4  -5 2778.35 382.037   4
   4  -4  -4 37.6692 102.175  11
   4   4  -4 21.9467 133.135  11
   4  -4  -3 9470.72 626.638  11
   4   4  -3 8463.60 632.989  11
   4   4  -2 1502.32 266.053  11
   4   4  -2 1649.78 274.675   8
   4   4  -1 718.504 187.572   8
   4   4   0 519.239 176.668   8
  -4   4  -1 3573.39 422.407  10
   4   4   1 4001.14 455.456   8
  -4   4  -2 3005.75 391.485  10
   4   4   2 3049.82 411.053   8
  -4   4  -3 32526.2 1342.91  10
   4   4   3 31425.4 1391.63   8
  -4   4  -4 5659.81 555.951  10
   4  -4   4 5883.36 294.269   2
  -4   4  -5 5162.55 544.247  10
   4  -4   5 4875.98 270.448   2
   4  -4   5 4470.36 505.671   8
  -4   4  -6 17377.2 1028.47  10
   4  -4   6 16773.2 534.713   2
   4  -4   6 16600.7 990.223   8
  -4   4  -7 2815.77 432.288  10
   4  -4   7 2634.21 204.891   2
   4  -4   7 2448.77 391.673   8
  -4   4  -8 1864.06 370.639  10
   4  -4   8 1676.37 170.473   2
   4  -4   9 656.934 119.141   2
   4  -4  10 805.045 133.851   2
   4  -4  11 4516.41 276.280   2
   4  -4  12 1582.30 169.127   2
   4  -4  13 1833.40 171.426   2
   4  -4  14 1507.62 149.564   2
   4  -4  15 2070.71 158.901   2
   4  -4  16 570.175 81.6237   2
   4  -4  17 1030.33 88.3000   2
   4   5 -20 2239.74 133.431   3
   4   5 -19 2466.23 162.668   3
   4   5 -18 362.748 89.7803   3
   4   5 -17 8215.71 350.776   3
   4   5 -16 3449.21 246.347   3
   4   5 -15 4040.10 278.355   3
   4   5 -14 9342.21 429.881   3
   4   5 -14 9407.69 399.090   6
   4   5 -13 7916.31 400.346   3
   4   5 -13 7832.10 367.894   6
   4   5 -12 10789.0 471.920   7
   4   5 -12 10948.1 438.233   6
   4  -5 -11 17540.4 1191.08  11
   4   5 -11 17574.1 1203.65  11
   4   5 -11 17499.5 603.253   7
   4   5 -11 17559.0 562.636   6
   4   5 -10 230.447 110.648   6
   4  -5 -10 253.313 225.725  11
   4   5 -10 45.9522 176.544  11
   4  -5 -10 162.697 89.7884   2
   4   5 -10 98.8530 85.6048   7
   4  -5  -9 5864.77 302.116   2
   4  -5  -9 5852.92 655.712  11
   4   5  -9 5803.59 665.940  11
   4   5  -9 6677.97 350.873   7
   4   5  -9 6423.83 319.486   6
   4  -5  -8 2040.62 177.514   2
   4  -5  -8 1989.64 375.605  11
   4   5  -8 1520.04 342.672  11
   4   5  -8 1672.27 330.735   4
   4   5  -8 1856.92 185.749   7
   4   5  -8 2070.14 186.425   6
   4   5  -7 6087.32 299.130   6
   4  -5  -7 6381.51 296.016   2
   4  -5  -7 5510.71 606.539  11
   4   5  -7 5704.33 627.003  11
   4   5  -7 5949.87 576.583   4
   4   5  -7 6268.34 326.336   7
   4  -5  -6 20377.2 1106.06  11
   4   5  -6 19215.2 1105.38  11
   4   5  -6 20942.9 1080.94   4
   4  -5  -5 6898.52 616.822  11
   4   5  -5 6765.66 631.001  11
   4   5  -5 7661.54 646.790   4
   4  -5  -4 101936. 2527.06  11
   4   5  -4 99029.4 2595.11  11
   4   5  -4 98615.7 2563.21   4
   4   5  -3 9372.45 706.036  11
   4   5  -3 9418.12 705.220   4
   4   5  -2 19432.9 985.063  11
   4   5  -2 18053.6 897.532   8
   4   5  -1 1125.69 235.023   8
   4   5   0 7705.51 613.592   8
  -4   5  -1 405.793 191.383  10
   4   5   1 426.746 173.866   8
  -4   5  -2 1010.52 244.827  10
   4   5   2 887.241 236.085   8
  -4   5  -3 1078.74 265.239  10
   4  -5   3 1200.94 134.195   2
  -4   5  -4 2721.66 397.827  10
   4  -5   4 2591.58 194.429   2
   4   5   4 2659.41 206.390   7
  -4   5  -5 7646.69 676.516  10
   4  -5   5 6863.59 328.163   2
   4   5   5 7764.11 358.485   7
  -4   5  -6 9985.23 792.475  10
   4  -5   6 10174.0 406.430   2
   4   5   6 10318.4 424.898   7
   4  -5   7 1159.53 142.763   2
  -4   5  -7 1093.82 271.631  10
   4   5   7 1161.77 157.700   7
   4  -5   8 5921.30 316.636   2
   4   5   8 5046.01 301.712   7
   4  -5   9 1009.44 141.700   2
   4   5   9 1234.33 152.618   7
   4  -5  10 22297.1 650.999   2
   4   5  10 21723.1 650.578   7
   4  -5  11 53.5712 76.3961   2
   4   5  11 7.55270 64.4279   7
   4  -5  12 7802.22 355.254   2
   4  -5  13 78.2436 71.4766   2
   4  -5  14 492.337 94.0312   2
   4  -5  15 236.957 71.0640   2
   4  -5  16 898.146 91.3088   2
   4  -5  17 19.9219 33.2287   2
   4   6 -20 822.254 74.7418   3
   4   6 -19 4025.42 192.287   3
   4   6 -18 1049.16 119.973   3
   4   6 -17 4597.65 253.009   3
   4   6 -16 2277.70 189.783   3
   4   6 -15 2490.29 211.229   3
   4   6 -14 1358.73 169.554   3
   4   6 -13 3845.83 285.299   7
   4   6 -13 3780.96 274.017   3
   4   6 -13 3576.28 253.947   6
   4   6 -12 992.490 152.267   3
   4   6 -12 1054.36 154.974   6
   4   6 -12 915.036 163.268   7
   4   6 -11 52153.4 1155.07   7
   4   6 -11 49333.9 1078.84   6
   4  -6 -10 2442.55 206.683   2
   4  -6 -10 2030.58 403.787  11
   4   6 -10 2628.98 488.481  11
   4   6 -10 2446.08 226.723   7
   4   6 -10 2306.39 212.009   6
   4  -6  -9 30006.0 767.506   2
   4  -6  -9 32144.5 1578.33  11
   4   6  -9 31563.5 1589.02  11
   4   6  -9 31563.7 834.939   7
   4   6  -9 32513.7 797.559   6
   4  -6  -8 1151.09 139.421   2
   4  -6  -8 1093.51 301.041  11
   4   6  -8 1309.88 328.903  11
   4   6  -8 1027.96 282.146   4
   4   6  -8 1066.82 150.870   7
   4   6  -8 1227.54 151.138   6
   4  -6  -7 12996.5 442.180   2
   4  -6  -7 11765.7 895.431  11
   4   6  -7 12532.6 948.674  11
   4   6  -7 13428.1 910.331   4
   4   6  -7 12623.7 486.410   7
   4   6  -7 12685.8 449.519   6
   4  -6  -6 2757.79 196.142   2
   4   6  -6 2576.50 425.306  11
   4   6  -6 2529.43 399.747   4
   4   6  -6 2587.22 213.922   7
   4   6  -6 2512.77 194.236   6
   4   6  -5 4795.93 254.463   6
   4  -6  -5 4501.92 244.499   2
   4   6  -5 4866.31 561.626  11
   4   6  -5 5317.97 556.395   4
   4   6  -5 4809.81 284.360   7
   4   6  -4 2216.93 379.744  11
   4   6  -4 2020.29 354.858   4
   4   6  -4 1850.99 178.908   7
   4   6  -3 3355.03 447.073  11
   4   6  -3 3313.37 437.162   4
   4   6  -2 4905.14 524.229  11
   4   6  -2 5028.05 530.191   4
   4   6  -1 1756.99 317.122  11
   4   6  -1 1755.35 328.652   4
   4   6  -1 1806.77 294.235   8
  -4   6   0 4531.08 502.089  10
   4   6   0 4170.01 452.807   8
  -4   6  -1 12852.8 853.522  10
   4  -6   1 11934.5 418.975   2
   4   6   1 13809.2 857.608   8
   4   6   1 12773.1 469.269   7
  -4   6  -2 3092.15 421.929  10
   4  -6   2 3154.91 209.057   2
   4   6   2 2541.69 390.231   8
   4   6   2 3081.68 230.646   7
  -4   6  -3 5271.42 558.693  10
   4  -6   3 5777.64 288.901   2
   4   6   3 4417.98 277.908   7
  -4   6  -4 3708.23 483.011  10
   4  -6   4 4138.84 248.545   2
   4   6   4 4025.68 261.824   7
  -4   6  -5 20444.8 1147.82  10
   4  -6   5 19234.8 579.101   2
   4   6   5 20241.0 623.736   7
  -4   6  -6 3637.73 488.341  10
   4  -6   6 4290.45 262.421   2
   4   6   6 3588.21 257.778   7
   4  -6   7 186.221 85.6912   2
   4   6   7 214.230 92.3503   7
   4  -6   8 2708.64 213.630   2
   4   6   8 2601.64 221.866   7
   4  -6   9 468.342 109.406   2
   4   6   9 534.377 117.645   7
   4  -6  10 171.527 86.3590   2
   4   6  10 161.480 82.3357   7
   4  -6  11 4702.21 272.922   2
   4   6  11 3621.10 255.664   7
   4  -6  12 2971.78 212.181   2
   4   6  12 2938.98 213.337   7
   4  -6  13 2550.54 188.617   2
   4   6  13 2577.56 179.717   7
   4  -6  14 664.057 97.7489   2
   4  -6  15 891.894 98.7235   2
   4  -6  16 334.202 63.1167   2
  -4   7  19 2978.96 153.001   1
   4   7 -19 3151.41 151.866   3
   4   7 -18 1449.48 122.912   3
   4   7 -17 427.188 87.1983   3
   4   7 -16 593.313 105.515   3
   4   7 -15 768.858 120.047   3
   4   7 -14 5371.54 297.849   3
   4   7 -13 2685.33 237.111   7
   4   7 -13 2617.92 219.886   3
   4   7 -12 2299.61 223.821   7
   4   7 -12 2305.47 209.822   3
   4   7 -12 2409.82 208.184   6
   4   7 -11 14618.7 559.668   7
   4   7 -11 13679.3 521.479   3
   4   7 -11 15247.3 525.821   6
   4   7 -10 31841.1 857.968   7
   4   7 -10 33212.7 820.481   6
   4   7  -9 525.786 119.266   6
   4  -7  -9 683.246 276.543  11
   4   7  -9 355.984 227.807  11
   4  -7  -9 609.925 116.743   2
   4   7  -9 684.101 133.949   7
   4  -7  -8 8274.25 351.993   2
   4   7  -8 8302.25 811.060  11
   4   7  -8 7933.78 397.971   7
   4   7  -8 8664.09 377.034   6
   4  -7  -7 4777.18 264.437   2
   4   7  -7 5228.86 637.987  11
   4   7  -7 4574.31 556.896   4
   4   7  -7 4574.18 291.199   7
   4   7  -7 4591.28 267.470   6
   4  -7  -6 5455.67 275.388   2
   4   7  -6 5126.25 619.747  11
   4   7  -6 5635.44 608.771   4
   4   7  -6 5316.62 315.686   7
   4   7  -6 5178.86 280.710   6
   4  -7  -5 9396.63 366.790   2
   4   7  -5 9595.53 820.741  11
   4   7  -5 10520.0 813.034   4
   4   7  -5 10686.6 439.856   7
   4   7  -5 9799.38 376.910   6
   4  -7  -4 5930.41 280.005   2
   4   7  -4 4712.63 575.670  11
   4   7  -4 4870.25 549.475   4
   4   7  -4 5198.63 305.954   7
   4   7  -4 5091.52 262.675   6
   4  -7  -3 16500.9 490.353   2
   4   7  -3 17224.0 1061.58  11
   4   7  -3 18453.4 1053.34   4
   4   7  -3 17499.9 573.477   7
   4   7  -2 61159.0 2050.10  11
   4  -7  -2 64052.9 1162.90   2
   4   7  -2 59874.8 1998.97   4
   4   7  -2 62017.3 1261.60   7
   4  -7  -1 2110.78 171.182   2
   4   7  -1 2311.81 379.935   4
   4   7  -1 2305.96 207.446   7
   4   7   0 302.980 160.869   4
  -4   7   0 465.747 196.902  10
   4   7   0 311.997 99.1795   7
   4  -7   0 365.387 84.2673   2
   4   7   1 219.080 154.827   4
  -4   7  -1 449.390 201.349  10
   4   7   1 585.605 122.564   7
   4  -7   1 336.874 85.2179   2
   4   7   2 715.984 226.558   4
   4  -7   2 1103.51 135.365   2
  -4   7  -2 1303.08 304.101  10
   4   7   2 1362.93 292.842   8
   4   7   2 1174.84 157.689   7
   4  -7   3 413.693 95.3117   2
   4   7   3 467.270 194.416   4
  -4   7  -3 572.962 206.377  10
   4   7   3 424.003 192.964   8
   4   7   3 536.070 119.456   7
  -4   7  -4 6266.74 638.574  10
   4   7   4 5714.93 566.529   4
   4  -7   4 5977.45 299.433   2
   4   7   4 6885.03 357.340   7
  -4   7  -5 10692.2 835.977  10
   4  -7   5 9898.02 398.867   2
   4   7   5 10224.5 442.450   7
   4  -7   6 1384.46 154.013   2
   4   7   6 545.926 124.645   7
   4  -7   7 2723.35 207.772   2
   4   7   7 2418.50 221.818   7
   4  -7   8 2346.72 198.016   2
   4   7   8 2585.43 226.677   7
   4  -7   9 1287.64 154.853   2
   4   7   9 1257.96 170.709   7
   4  -7  10 10059.2 399.308   2
   4   7  10 9003.00 407.498   7
   4  -7  11 1546.04 159.128   2
   4   7  11 1663.47 176.776   7
   4  -7  12 909.108 120.407   2
   4   7  12 1147.10 136.511   7
   4  -7  13 1484.56 142.643   2
   4   7  13 1520.67 139.313   7
   4  -7  14 243.211 67.4698   2
   4   7  14 101.268 53.9324   7
   4  -7  15 806.219 87.6780   2
   4  -7  16 8657.03 239.741   2
  -4   8  18 2893.44 164.191   1
   4   8 -18 2665.72 140.798   3
   4   8 -17 8781.87 299.928   3
  -4   8  17 9561.87 338.781   1
   4   8 -16 910.397 111.895   3
   4   8 -15 19.7510 53.0105   3
   4   8 -14 1707.66 164.259   3
   4   8 -13 1016.55 136.113   3
   4   8 -13 1280.57 167.905   7
   4   8 -12 1349.20 158.491   3
   4   8 -12 1464.16 181.143   7
   4   8 -11 5685.92 341.284   7
   4   8 -11 5464.94 302.704   3
   4   8 -11 6164.72 326.570   6
   4   8 -10 9703.05 440.209   7
   4   8 -10 9294.86 398.757   3
   4   8 -10 9715.68 411.176   6
   4   8  -9 1232.21 159.876   6
   4   8  -9 1400.69 177.309   7
   4   8  -8 9402.33 437.136   7
   4   8  -8 9848.72 401.913   6
   4   8  -7 39608.2 1850.13  11
   4   8  -7 42398.6 1003.76   7
   4   8  -7 41224.9 919.986   6
   4   8  -6 27223.6 1501.77  11
   4   8  -6 27664.0 770.176   7
   4   8  -6 25775.4 676.798   6
   4   8  -5 9252.61 852.871  11
   4   8  -5 9740.19 813.313   4
   4   8  -5 9685.77 435.513   7
   4   8  -5 9313.26 370.735   6
   4   8  -4 33598.2 1609.79  11
   4   8  -4 33457.0 1511.76   4
   4   8  -4 34014.6 862.613   7
   4   8  -4 32076.6 748.006   6
   4   8  -3 4524.05 580.388  11
   4   8  -3 4683.24 549.669   4
   4   8  -3 5123.52 307.126   7
   4   8  -2 30925.0 1480.77  11
   4   8  -2 31410.5 1421.95   4
   4   8  -2 31493.3 822.023   7
   4   8  -1 19443.2 1104.33   4
   4   8  -1 20871.3 648.289   7
   4  -8   0 3367.84 213.411   2
  -4   8   0 3804.57 495.560  10
   4   8   0 4228.87 512.994   4
   4   8   0 3840.07 263.558   7
   4  -8   1 23600.2 625.307   2
   4   8   1 22705.9 1177.21   4
   4   8   1 25617.6 727.919   7
  -4   8  -2 8679.94 748.395  10
   4  -8   2 8082.18 339.701   2
   4   8   2 7111.07 649.280   4
   4   8   2 7242.23 370.884   7
  -4   8  -3 4162.54 522.283  10
   4  -8   3 4066.77 245.669   2
   4   8   3 4413.50 511.265   4
   4   8   3 4679.83 299.168   7
  -4   8  -4 6136.90 642.909  10
   4  -8   4 5546.99 289.524   2
   4   8   4 5715.90 335.609   7
   4  -8   5 23386.1 642.489   2
   4   8   5 24512.4 730.916   7
   4  -8   6 24770.8 671.234   2
   4   8   6 26114.6 749.825   7
   4  -8   7 3477.91 233.087   2
   4   8   7 2964.93 242.927   7
   4  -8   8 114.386 73.0745   2
   4   8   8 220.888 92.2496   7
   4  -8   9 145.532 73.8188   2
   4   8   9 308.285 99.9187   7
   4  -8  10 1707.59 158.167   2
   4   8  10 1723.33 182.824   7
   4  -8  11 12199.8 417.220   2
   4   8  11 12464.8 450.702   7
   4  -8  12 307.895 75.3999   2
   4   8  12 309.860 88.9187   7
   4  -8  13 8224.37 295.223   2
   4   8  13 8016.22 308.140   7
   4  -8  14 1052.76 96.4241   2
   4   8  14 825.732 91.4005   7
   4  -8  15 659.240 69.1446   2
  -4   9  18 5395.89 200.872   1
  -4   9  17 226.350 67.0770   1
   4   9 -17 213.834 48.5927   3
  -4   9  16 13254.5 409.007   1
   4   9 -16 11142.0 330.287   3
  -4   9  15 395.438 102.913   1
   4   9 -15 398.088 74.6887   3
   4   9 -14 5181.56 245.403   3
   4   9 -13 828.684 138.812   7
   4   9 -13 573.345 96.1182   3
   4   9 -12 5118.90 304.313   7
   4   9 -11 8209.33 394.810   7
   4   9 -10 16790.0 589.179   7
   4   9  -9 4427.37 298.021   7
   4   9  -9 5156.46 290.395   6
   4   9  -8 756.277 129.254   6
   4   9  -8 753.376 136.930   7
   4   9  -7 225.728 94.9961   6
   4   9  -7 94.9006 88.9098   7
   4   9  -6 5915.57 348.345   7
   4   9  -6 5739.38 295.108   6
   4   9  -5 21272.7 1334.73  11
  -4   9   5 21178.2 628.486   1
   4   9  -5 21334.7 674.943   7
   4   9  -5 20696.4 582.159   6
   4   9  -4 8890.21 849.859  11
   4   9  -4 9172.97 427.077   7
   4   9  -3 40405.0 1802.20  11
   4   9  -3 41922.9 1735.57   4
   4   9  -3 42268.2 1006.68   7
  -4   9   2 21203.5 1191.56  10
   4   9  -2 23186.7 1250.60   4
   4   9  -2 24162.1 717.672   7
  -4   9   1 4360.43 537.522  10
   4   9  -1 3090.09 455.140   4
   4   9  -1 3808.85 274.186   7
   4   9   0 697.251 239.763   4
  -4   9   0 662.378 231.996  10
   4   9   0 794.171 142.238   7
   4   9   1 944.109 271.464   4
  -4   9  -1 1312.51 301.570  10
   4   9   1 1191.99 165.719   7
   4   9   2 1080.66 159.090   7
   4   9   3 2786.32 241.270   7
   4   9   4 1072.47 165.689   7
   4  -9   4 824.194 117.092   2
   4   9   5 384.603 118.297   7
   4  -9   5 135.699 77.7478   2
   4  -9   6 8592.83 353.670   2
   4   9   6 8874.88 427.953   7
   4  -9   7 1283.36 139.701   2
   4   9   7 1285.57 174.100   7
   4  -9   8 1780.40 159.418   2
   4   9   8 2220.77 211.384   7
   4  -9   9 3370.05 209.922   2
   4   9   9 2951.05 236.807   7
   4  -9  10 302.506 76.9393   2
   4   9  10 150.003 84.4249   7
   4  -9  11 2214.37 157.980   2
   4   9  11 2103.69 182.517   7
   4  -9  12 53.2987 47.9405   2
   4   9  12 209.031 77.3211   7
   4  -9  13 1012.37 95.1017   2
   4   9  13 1236.66 114.306   7
   4  -9  14 1781.92 105.436   2
   4   9  14 1059.36 91.9828   7
  -4  10  17 1037.59 93.9470   1
  -4  10  16 675.189 94.7949   1
  -4  10  15 989.869 123.407   1
  -4  10  14 485.340 106.700   1
  -4  10  13 316.286 102.210   1
   4  10 -12 3417.19 243.493   7
  -4  10  12 3657.86 250.310   1
  -4  10  11 69.6822 101.076   1
   4  10 -11 83.9890 92.6016   7
   4  10 -10 16970.6 578.429   7
  -4  10  10 15773.1 551.698   1
  -4  10   9 679.273 140.426   1
   4  10  -9 508.161 126.858   7
  -4  10   8 5939.06 328.044   1
   4  10  -8 5966.79 347.401   7
  -4  10   7 9326.53 413.930   1
   4  10  -7 10195.5 449.362   7
  -4  10   6 1250.79 159.039   1
   4  10  -6 1279.40 172.058   7
  -4  10   5 25632.4 716.460   1
   4  10  -5 27877.4 779.536   7
   4  10  -4 38.2731 93.7949   7
   4  10  -3 5570.50 335.491   7
   4  10  -2 871.093 148.826   7
   4  10  -1 3820.30 278.381   7
   4  10   0 37.6274 84.1635   7
   4  10   1 1026.79 157.596   7
   4  10   2 5040.35 323.503   7
   4  10   3 9652.93 443.127   7
   4  10   4 24664.1 739.046   7
   4  10   5 4811.50 311.627   7
   4  10   6 5779.52 339.768   7
   4  10   7 1166.19 168.061   7
   4  10   8 106.348 97.2919   7
   4 -10   8 13.0919 51.4162   2
   4 -10   9 1802.93 142.695   2
   4  10   9 1489.58 170.373   7
   4  10  10 64.9197 85.2017   7
   4 -10  10 227.846 58.5501   2
   4 -10  11 5160.57 210.276   2
   4  10  11 5162.68 259.788   7
   4  10  12 2038.72 152.146   7
   4  10  13 10714.8 312.276   7
  -4  11  16 5108.75 203.395   1
  -4  11  15 200.224 65.1221   1
  -4  11  14 4350.13 228.673   1
  -4  11  13 3035.57 207.720   1
  -4  11  12 6432.56 312.984   1
   4  11 -12 6679.16 311.757   7
  -4  11  11 5132.31 291.130   1
   4  11 -11 5294.30 293.527   7
  -4  11  10 3596.30 251.758   1
   4  11 -10 3559.98 250.179   7
  -4  11   9 8034.89 375.957   1
   4  11  -9 8051.10 375.907   7
  -4  11   8 85.4348 95.0737   1
   4  11  -8 46.7311 89.0858   7
  -4  11   7 322.128 101.640   1
   4  11  -7 34.5045 98.6351   7
  -4  11   6 165.553 80.0223   1
   4  11  -6 88.9944 87.9853   7
   4  11  -5 587.828 124.292   7
  -4  11   5 538.460 108.278   1
   4  11  -4 16542.6 582.380   7
   4  11  -3 10440.2 464.159   7
   4  11  -2 20956.9 667.159   7
   4  11  -1 5385.28 330.867   7
   4  11   0 14535.9 544.356   7
   4  11   1 2536.34 228.700   7
   4  11   2 2997.16 253.387   7
   4  11   3 521.128 136.537   7
   4  11   4 1586.77 194.421   7
   4  11   5 1175.60 164.244   7
   4  11   6 9780.74 425.898   7
   4  11   7 3491.12 253.233   7
   4  11   8 15402.4 510.937   7
   4  11   9 8643.83 359.212   7
   4  11  10 2799.81 196.389   7
   4  11  11 2585.69 170.155   7
   4  11  12 286.100 66.3171   7
  -4  12  15 4911.02 192.884   1
  -4  12  14 1573.04 124.804   1
  -4  12  13 1062.86 116.716   1
  -4  12  12 8467.85 334.599   1
  -4  12  11 3699.49 230.246   1
   4  12 -11 4067.99 232.069   7
  -4  12  10 4654.35 263.182   1
   4  12 -10 4953.02 267.878   7
   4  12  -9 168.328 83.2568   7
  -4  12   9 193.999 87.5092   1
  -4  12   8 7448.95 346.375   1
   4  12  -8 7343.17 345.763   7
  -4  12   7 853.517 130.806   1
   4  12  -7 685.711 125.859   7
  -4  12   6 2107.25 187.376   1
   4  12  -6 2146.80 199.627   7
  -4  12   5 40.5620 70.9928   1
   4  12  -5 173.416 90.4629   7
   4  12  -4 2188.91 209.284   7
   4  12  -3 1863.64 196.998   7
   4  12  -2 11477.5 470.433   7
   4  12  -1 7408.81 378.883   7
   4  12   0 12687.3 492.220   7
   4  12   1 6524.04 349.430   7
   4  12   2 8824.05 401.113   7
   4  12   3 8634.91 393.922   7
   4  12   4 15887.9 548.281   7
   4  12   5 2067.75 198.802   7
   4  12   6 447.105 110.792   7
   4  12   7 1735.92 173.927   7
   4  12   8 464.599 103.334   7
   4  12   9 44.1190 61.8912   7
   4  12  10 7314.51 282.812   7
   4  12  11 418.881 69.3726   7
  -4  13  13 7952.35 265.083   1
  -4  13  12 1497.80 128.446   1
  -4  13  11 12692.6 395.052   1
  -4  13  10 1634.57 147.137   1
   4  13 -10 1402.53 134.355   7
  -4  13   9 927.261 120.104   1
   4  13  -9 1090.39 127.277   7
  -4  13   8 1322.04 140.736   1
   4  13  -8 1259.33 143.680   7
  -4  13   7 4100.48 239.775   1
   4  13  -7 4164.74 247.211   7
  -4  13   6 630.079 105.399   1
   4  13  -6 462.840 105.138   7
   4  13  -5 10521.7 412.367   7
  -4  13   5 10167.3 380.151   1
   4  13  -4 3287.22 235.895   7
   4  13  -3 8156.06 373.223   7
   4  13  -2 526.871 121.842   7
   4  13  -1 16224.1 550.637   7
   4  13   0 4143.49 274.527   7
   4  13   1 1653.89 175.637   7
   4  13   2 5230.16 290.948   7
   4  13   3 380.482 106.144   7
   4  13   4 1831.61 186.109   7
   4  13   5 311.486 98.0764   7
   4  13   6 10719.7 392.943   7
   4  13   7 577.776 100.881   7
   4  13   8 1526.78 133.923   7
   4  13   9 96.4242 53.1157   7
   4  13  10 259.022 60.1062   7
  -4  14  11 627.949 79.0295   1
  -4  14  10 5189.62 221.019   1
   4  14  -9 1559.34 123.053   7
  -4  14   9 1467.83 125.171   1
   4  14  -8 6219.33 257.428   7
  -4  14   8 5779.59 253.094   1
   4  14  -7 2998.50 187.272   7
  -4  14   7 3032.20 185.551   1
   4  14  -6 8388.07 323.733   7
  -4  14   6 7336.81 292.148   1
   4  14  -5 2897.20 197.622   7
   4  14  -4 1024.43 130.561   7
   4  14  -3 18.8261 64.4490   7
   4  14  -2 210.330 91.1370   7
   4  14  -1 1047.30 134.199   7
   4  14   0 2016.34 175.999   7
   4  14   1 38.8355 74.1160   7
   4  14   2 2505.48 190.979   7
   4  14   3 1398.77 143.748   7
   4  14   4 1280.46 134.494   7
   4  14   5 5581.75 255.794   7
   4  14   6 246.751 71.3081   7
   4  14   7 754.331 91.2488   7
   4  14   8 562.513 76.2598   7
  -4  15   8 738.059 76.4913   1
   4  15  -7 1593.28 113.530   7
  -4  15   7 1507.99 107.529   1
   4  15  -6 310.509 67.4124   7
   4  15  -5 2127.23 143.926   7
   4  15  -4 2563.04 161.491   7
   4  15  -3 4234.90 212.711   7
   4  15  -2 2019.20 153.217   7
   4  15  -1 5687.24 252.358   7
   4  15   0 425.352 80.1311   7
   4  15   1 832.907 104.987   7
   4  15   2 387.409 82.0436   7
   4  15   3 1469.72 124.744   7
   4  15   4 581.161 83.5500   7
   4  15   5 2211.94 137.253   7
   4  15   6 1370.97 102.017   7
   4  16  -2-55.0737 38.7719   7
   4  16  -1 530.360 66.7221   7
   4  16   0 1599.14 106.664   7
   4  16   1 1118.74 89.3479   7
   5   0 -19 41.5300 43.7834   3
   5   0 -18 1508.69 134.104   3
   5   0 -17 72.4677 66.5190   3
   5   0 -16 4776.38 277.691   3
   5   0 -15 632.313 102.166   6
   5   0 -14 5853.20 283.977   6
   5   0 -13 134.781 80.1235   6
   5   0 -12 1548.78 169.728   6
   5   0 -11 8526.18 371.676   6
   5   0 -10 33970.0 855.587   2
   5   0 -10 33045.6 1635.99  11
   5   0  -9 423.789 230.971  11
   5   0  -9 438.928 110.960   2
   5   0  -8 14316.0 501.470   2
   5   0  -8 14757.4 1013.19  11
   5   0  -7 176.571 156.709  11
   5   0  -7-2.96040 64.3552   2
   5   0  -6 4069.17 250.737   2
   5   0  -6 4372.90 511.888  11
   5   0  -5 111.293 70.1961   2
   5   0  -4 8386.12 348.530   2
   5   0  -3 175.347 75.3093   2
   5   0  -2 48426.2 983.789   2
  -5   0   1-13.9802 106.841  10
   5   0  -1 31.2792 59.7200   2
   5   0   0 23818.8 631.279   2
  -5   0   0 24707.1 1133.05  10
  -5   0  -1 134.564 120.070  10
   5   0   1-4.25639 128.195   8
   5   0   1 40.1443 63.2312   2
   5   0   2 1069.49 137.216   2
  -5   0  -2 844.946 234.745  10
   5   0   2 1192.57 307.658   8
  -5   0  -3 319.163 151.015  10
   5   0   3 464.357 199.159   8
   5   0   3 669.793 126.232   2
   5   0   4 57144.3 1161.19   2
   5   0   4 58604.3 2164.82   8
   5   0   5 2794.25 226.836   2
   5   0   5 2357.06 449.942   8
   5   0   6 35237.2 846.607   2
   5   0   7 446.003 108.837   2
   5   0   8 43627.7 979.011   2
   5   0   9 86.6344 82.8045   2
   5   0  10 10380.9 409.406   2
   5   0  11 176.372 85.4013   2
   5   0  12-23.6356 63.8634   2
   5   0  13 77.2949 55.9021   2
   5   0  14 518.152 73.1624   2
   5   0  15-15.9575 37.7355   2
   5  -1 -19 178.505 49.5849   3
   5   1 -19 464.477 73.3245   3
   5  -1 -18 37.6602 52.9942   3
   5   1 -18 95.5133 54.0112   3
   5  -1 -17 969.839 120.999   3
   5   1 -17 1100.06 135.205   3
   5   1 -16-14.2401 78.1853   3
   5  -1 -16 71.3549 65.5726   3
   5   1 -16-33.2137 60.3201   6
   5   1 -15 204.031 82.5272   6
   5   1 -14 2303.25 188.906   6
   5  -1 -14 2247.06 174.035   6
   5   1 -13 2067.70 187.016   6
   5  -1 -13 2356.74 184.105   6
   5  -1 -12 5762.84 296.091   6
   5   1 -12 5817.66 307.368   6
   5   1 -11 55455.4 1122.68   6
   5   1 -10 1364.69 176.728   2
   5  -1 -10 998.116 158.375   2
   5  -1 -10 894.092 316.924  11
   5   1 -10 1247.01 364.625  11
   5  -1  -9 532.098 265.727  11
   5   1  -9 362.830 231.019  11
   5   1  -9 284.049 105.195   2
   5  -1  -9 495.407 120.180   2
   5   1  -9 207.314 92.0723   7
   5  -1  -8 418.733 222.038  11
   5   1  -8 731.556 242.171  11
   5   1  -8 744.120 124.698   2
   5  -1  -8 403.776 102.638   2
   5   1  -7 3054.13 221.054   2
   5  -1  -7 1903.37 181.802   2
   5   1  -7 3222.57 470.063  11
   5  -1  -7 1730.90 352.391  11
   5   1  -7 3046.01 421.605   4
   5   1  -6 181.259 165.048  11
   5   1  -6 50.3677 61.8081   2
   5  -1  -6 61.7447 69.7315   2
   5   1  -5 5243.03 275.330   2
   5  -1  -5 5700.70 290.268   2
   5   1  -4 2216.66 176.348   2
   5  -1  -4 1748.27 163.172   2
   5   1  -3 5221.38 266.714   2
   5  -1  -3 5828.40 287.389   2
   5   1  -2 1027.74 126.618   2
   5  -1  -2 1268.74 138.402   2
   5   1  -1 1417.96 147.300   2
   5  -1  -1 1855.46 168.788   2
  -5   1   1 1359.86 282.434  10
   5   1   0 1894.18 162.449   2
   5  -1   0 1568.71 159.698   2
  -5   1   0 1889.13 330.258  10
   5   1   0 1778.68 356.902   8
  -5   1  -1 35235.8 1421.85  10
   5   1   1 36133.5 805.284   2
   5  -1   1 34341.0 813.175   2
   5   1   1 33732.6 1546.34   8
  -5   1  -2 11150.3 779.105  10
   5   1   2 9642.81 378.611   2
   5  -1   2 10584.4 411.231   2
   5  -1   2 10567.4 860.688   8
   5   1   2 8817.14 793.450   8
  -5   1  -3 68586.5 2119.47  10
   5   1   3 72032.3 1313.95   2
   5  -1   3 69371.7 1331.55   2
   5  -1   3 69366.5 2367.18   8
   5   1   3 71280.7 2405.53   8
  -5   1  -4 32112.0 1396.62  10
   5   1   4 28836.6 744.577   2
   5  -1   4 31987.2 791.901   2
   5  -1   4 31684.2 1548.55   8
   5   1   4 28257.2 1491.80   8
  -5   1  -5 105264. 2767.18  10
   5   1   5 102624. 1753.09   2
   5  -1   5 102169. 1792.64   2
   5  -1   5 104082. 3031.03   8
   5   1   5 102499. 3046.15   8
   5   1   6 486.628 104.733   2
   5  -1   6 775.655 133.992   2
   5   1   7 434.737 98.1954   2
   5  -1   7 570.233 122.354   2
   5   1   8 6827.19 331.756   2
   5  -1   8 5985.19 322.801   2
   5   1   9 475.883 101.698   2
   5  -1   9 518.149 111.729   2
   5   1  10 1734.60 162.007   2
   5  -1  10 1544.13 163.500   2
   5   1  11 6412.47 293.575   2
   5  -1  11 6703.25 319.789   2
   5   1  12 531.382 90.8844   2
   5  -1  12 693.817 112.210   2
   5   1  13 8970.41 309.330   2
   5  -1  13 8607.33 321.773   2
   5   1  14 1206.15 98.1208   2
   5  -1  14 1158.23 108.024   2
   5  -1  15 7950.62 244.523   2
   5   2 -20 1554.37 98.5728   3
   5   2 -19 1347.24 111.348   3
   5  -2 -18 640.727 83.6012   3
   5   2 -18 720.569 100.170   3
   5  -2 -17 2189.66 166.448   3
   5   2 -17 2537.91 193.185   3
   5   2 -16 885.972 141.500   3
   5  -2 -16 791.584 117.787   3
   5   2 -15 2718.51 232.279   3
   5   2 -15 2804.59 200.143   6
   5   2 -14 5763.40 292.170   6
   5   2 -13 1288.00 160.353   6
   5  -2 -13 1675.09 153.263   6
   5  -2 -12 4819.16 267.053   6
   5   2 -12 6896.43 334.502   6
   5   2 -11 32978.1 809.957   6
   5   2 -10 15148.4 509.467   6
   5  -2 -10 14179.5 519.056   2
   5   2 -10 14442.9 522.787   7
   5   2  -9 31232.7 794.555   2
   5  -2  -9 32380.1 801.327   2
   5  -2  -9 28543.9 1492.55  11
   5   2  -9 30433.0 1541.37  11
   5   2  -9 30454.2 796.579   7
   5  -2  -8 496.376 224.474  11
   5   2  -8 625.258 259.198  11
   5   2  -8 567.882 245.125   4
   5   2  -8 447.732 107.741   2
   5  -2  -8 233.220 96.8219   2
   5   2  -8 621.506 114.138   7
   5   2  -7 2610.18 203.452   2
   5  -2  -7 2594.99 208.998   2
   5  -2  -7 3038.70 448.019  11
   5   2  -7 2533.11 428.205  11
   5   2  -7 2629.47 402.326   4
   5   2  -7 2661.21 207.573   7
   5   2  -6 8429.08 356.773   2
   5  -2  -6 8459.28 369.901   2
   5   2  -6 8857.59 746.890  11
   5   2  -6 8710.32 707.483   4
   5   2  -5 722.633 115.147   2
   5  -2  -5 835.603 123.954   2
   5   2  -4 10315.3 385.761   2
   5  -2  -4 11300.0 412.699   2
   5   2  -3 509.746 99.2984   2
   5  -2  -3 495.916 97.1559   2
   5   2  -2 19283.8 533.633   2
   5  -2  -2 18825.7 557.694   2
   5   2  -1 1558.91 148.955   2
   5  -2  -1 1688.92 163.035   2
  -5   2   1 1533.55 298.973  10
   5   2   0 14300.2 456.168   2
  -5   2   0 14181.6 883.614  10
   5  -2   0 15105.3 493.606   2
   5   2   0 14330.5 978.347   8
   5   2   1 22712.6 604.197   2
  -5   2  -1 25437.0 1214.15  10
   5  -2   1 24956.1 665.032   2
   5   2   1 23787.5 1292.63   8
   5   2   2 1133.49 131.773   2
  -5   2  -2 657.808 208.582  10
   5   2   2 1171.17 308.121   8
   5  -2   2 704.134 121.153   2
   5   2   3 3037.15 208.589   2
   5  -2   3 2307.57 209.172   2
  -5   2  -3 2112.77 376.764  10
   5   2   3 2811.61 464.477   8
   5   2   4 2256.82 186.956   2
   5  -2   4 1286.60 170.810   2
  -5   2  -4 1430.02 314.613  10
   5  -2   4 1328.92 334.464   8
   5   2   4 1725.04 393.192   8
  -5   2  -5 74251.9 2293.24  10
   5   2   5 69273.4 1312.35   2
   5  -2   5 74111.7 1397.08   2
   5  -2   5 74885.8 2480.02   8
   5   2   5 68398.4 2456.91   8
   5   2   6 3997.63 244.864   2
   5  -2   6 3964.59 268.299   2
   5   2   7 1709.06 160.634   2
   5  -2   7 1869.78 188.037   2
   5   2   8 1903.53 169.440   2
   5  -2   8 1693.87 180.596   2
   5   2   9 316.872 88.9306   2
   5  -2   9 426.553 108.350   2
   5   2  10 3205.53 206.089   2
   5  -2  10 3319.08 235.078   2
   5  -2  11 197.579 80.7698   2
   5   2  11 428.999 85.0367   2
   5  -2  12 506.693 97.8808   2
   5  -2  13 132.207 70.9644   2
   5  -2  14-7.63702 48.5000   2
   5  -2  15 1536.76 107.583   2
   5   3 -19 1181.80 103.501   3
   5   3 -18 1086.73 115.703   3
   5  -3 -17 545.190 83.4581   3
   5   3 -17 513.750 100.503   3
   5   3 -16 1293.57 157.354   3
   5  -3 -16 1158.38 127.126   3
   5   3 -15 2285.01 212.107   3
   5  -3 -15 1847.80 169.696   3
   5   3 -15 2354.12 187.772   6
   5   3 -14 872.100 133.166   6
   5   3 -13 911.631 143.299   6
   5   3 -12 47692.0 1031.56   6
   5   3 -11 4590.55 302.584   7
   5   3 -11 4875.05 295.825   6
   5   3 -10 43772.8 976.838   6
   5  -3 -10 44562.1 1008.67   2
   5   3 -10 42959.1 1020.10   7
   5   3  -9 15866.6 517.767   6
   5  -3  -9 14023.6 504.810   2
   5  -3  -9 12990.1 1000.73  11
   5   3  -9 14994.0 1084.31  11
   5   3  -9 14325.3 526.544   7
   5   3  -8 24587.4 676.295   2
   5  -3  -8 25650.5 693.450   2
   5  -3  -8 25273.9 1351.21  11
   5   3  -8 24381.5 1359.55  11
   5   3  -8 25188.2 1237.75   4
   5   3  -8 24246.6 701.544   7
   5   3  -7 9902.20 390.618   2
   5  -3  -7 8508.08 376.259   2
   5  -3  -7 9207.87 779.230  11
   5   3  -7 9641.12 818.580  11
   5   3  -7 9809.19 774.287   4
   5   3  -7 9768.48 410.862   7
   5   3  -6 3412.11 224.960   2
   5  -3  -6 4227.84 258.458   2
   5   3  -6 2880.32 452.754  11
   5   3  -6 3460.79 471.512   4
   5   3  -6 3400.94 240.936   7
   5   3  -5 2397.28 185.861   2
   5  -3  -5 2389.10 194.210   2
   5   3  -5 2583.35 208.820   7
   5   3  -4 6322.37 293.307   2
   5  -3  -4 6800.64 318.218   2
   5   3  -4 6373.76 316.547   7
   5   3  -3 951.997 120.231   2
   5  -3  -3 931.322 127.510   2
   5   3  -2 10799.2 380.131   2
   5  -3  -2 9997.51 396.562   2
   5  -3  -1 1630.12 164.673   2
  -5   3   1 2235.24 375.805  10
  -5   3   0 8464.51 706.998  10
   5  -3   0 8185.25 360.224   2
   5   3   0 8798.13 755.350   8
  -5   3  -1 19890.4 1101.25  10
   5  -3   1 20258.8 601.085   2
   5   3   1 19035.1 1143.30   8
  -5   3  -2 4731.85 537.904  10
   5  -3   2 5113.29 287.999   2
  -5   3  -3 37570.5 1560.61  10
   5  -3   3 35598.4 865.374   2
   5   3   3 35192.6 1649.98   8
  -5   3  -4 49208.8 1834.61  10
   5  -3   4 47784.1 1047.60   2
   5   3   4 46821.7 1958.93   8
  -5   3  -5 2742.90 442.536  10
   5  -3   5 2592.42 222.202   2
   5  -3   6 1156.28 152.450   2
   5  -3   7 358.871 108.563   2
   5  -3   8 4669.02 285.230   2
   5  -3   9 7012.83 348.958   2
   5  -3  10 1320.05 158.856   2
   5  -3  11 1467.67 156.606   2
   5  -3  12 525.032 102.197   2
   5  -3  13 3185.18 193.837   2
   5  -3  14 190.088 54.9232   2
   5  -3  15 732.280 77.9049   2
   5   4 -19 466.692 66.6892   3
   5   4 -18 233.452 66.6426   3
   5   4 -17 3155.62 201.019   3
   5   4 -16 1364.54 151.727   3
   5   4 -15 8612.54 378.534   3
   5   4 -15 8078.55 333.590   6
   5   4 -14 211.702 98.1472   3
   5   4 -14 152.760 93.9162   6
   5   4 -13 2622.74 217.160   6
   5   4 -12 7200.78 353.778   6
   5   4 -11 36665.2 924.721   7
   5   4 -11 37421.7 890.412   6
   5   4 -10 958.699 150.472   6
   5  -4 -10 754.025 140.973   2
   5   4 -10 933.998 153.553   7
   5   4  -9 2645.30 222.656   6
   5  -4  -9 3102.55 234.566   2
   5   4  -9 2424.40 218.819   7
   5   4  -8 39136.3 896.776   6
   5  -4  -8 39769.4 909.169   2
   5  -4  -8 38589.8 1723.30  11
   5   4  -8 38666.7 1754.69  11
   5   4  -8 37635.7 1582.58   4
   5   4  -8 38367.7 931.096   7
   5   4  -7 27015.6 691.196   2
   5  -4  -7 24816.2 694.896   2
   5   4  -7 27059.5 1417.02  11
   5   4  -7 27715.8 1339.70   4
   5   4  -7 28170.4 750.430   7
   5  -4  -6 3482.19 236.078   2
   5   4  -6 2928.05 455.042  11
   5   4  -6 3098.46 453.631   4
   5   4  -6 2876.98 222.267   7
   5  -4  -5 20862.1 606.018   2
   5   4  -5 23492.8 1230.26   4
   5   4  -5 22323.0 644.680   7
   5   4  -4 809.800 254.365   4
   5  -4  -4 581.696 102.922   2
   5   4  -4 717.508 123.384   7
   5  -4  -3 13483.6 466.610   2
   5   4  -3 14573.2 497.011   7
   5  -4  -2 1808.39 171.737   2
   5   4  -2 1967.69 185.808   7
  -5   4   1 1032.18 267.165  10
   5  -4  -1 833.186 126.513   2
  -5   4   0 12915.3 895.774  10
   5  -4   0 13929.3 483.579   2
   5   4   0 13800.6 954.443   8
  -5   4  -1 1018.75 272.877  10
   5   4   1 523.621 205.914   8
   5  -4   1 1008.52 134.484   2
  -5   4  -2 2922.58 447.308  10
   5  -4   2 3305.86 234.320   2
   5   4   2 2566.40 441.743   8
  -5   4  -3 15574.9 1007.29  10
   5  -4   3 15156.7 528.493   2
   5   4   3 17400.0 1139.48   8
  -5   4  -4 8214.50 739.568  10
   5  -4   4 8240.17 380.873   2
   5  -4   5 1731.58 181.897   2
   5  -4   6 2259.23 201.611   2
   5  -4   7 11014.5 447.658   2
   5  -4   8 7246.65 357.479   2
   5  -4   9 3869.84 256.931   2
   5  -4  10 6413.73 320.701   2
   5  -4  11 39.7152 72.0540   2
   5  -4  12 845.027 116.916   2
   5  -4  13 241.889 73.1126   2
   5  -4  14 1007.93 99.8524   2
   5  -4  15 853.596 77.5721   2
   5   5 -19 2455.47 127.710   3
   5   5 -18 1156.98 105.889   3
   5   5 -17 1329.25 127.175   3
   5   5 -16 1253.14 142.791   3
   5   5 -15 2569.41 206.357   3
   5   5 -14 155.357 84.7771   3
   5   5 -14 347.547 115.948   6
   5   5 -13 272.452 103.786   6
   5   5 -12 6928.87 372.112   7
   5   5 -12 6838.10 345.335   6
   5   5 -11 10885.1 473.015   7
   5   5 -11 11637.0 456.335   6
   5  -5 -10 14620.9 514.225   2
   5   5 -10 13865.2 529.984   7
   5   5 -10 13626.7 502.421   6
   5  -5  -9 39329.4 924.868   2
   5   5  -9 40557.9 973.564   7
   5   5  -9 39841.4 924.309   6
   5   5  -8 2410.32 218.066   7
   5   5  -8 2631.42 220.980   6
   5   5  -7 19676.2 587.041   6
   5  -5  -7 19533.5 591.078   2
   5   5  -7 18710.4 1196.03  11
   5   5  -7 17276.4 1081.09   4
   5   5  -7 19146.8 618.494   7
   5   5  -6 3705.54 241.290   6
   5  -5  -6 3609.25 244.440   2
   5   5  -6 3369.70 519.708  11
   5   5  -6 3572.14 489.673   4
   5   5  -6 3601.42 256.985   7
   5  -5  -5 12477.6 453.475   2
   5   5  -5 13940.4 962.897   4
   5   5  -5 13396.0 494.741   7
   5  -5  -4 7812.57 348.910   2
   5   5  -4 7506.71 711.186   4
   5   5  -4 7229.36 359.420   7
   5   5  -3 440.834 211.793   4
   5   5  -3 592.378 125.890   7
   5  -5  -3 605.170 105.960   2
   5  -5  -2 8598.43 368.844   2
   5   5  -2 9188.44 397.186   7
   5  -5  -1 7331.86 341.366   2
  -5   5   1 7601.89 703.416  10
   5   5  -1 6930.03 345.067   7
   5  -5   0 20234.6 595.483   2
  -5   5   0 20739.0 1168.41  10
   5   5   0 19583.1 1134.74   8
   5   5   0 19728.8 605.158   7
  -5   5  -1 172.463 138.280  10
   5   5   1 227.613 165.366   8
   5   5   1 143.800 76.9165   7
   5  -5   1 381.596 94.2769   2
  -5   5  -2 23074.0 1250.20  10
   5  -5   2 20808.7 621.629   2
   5   5   2 22248.3 1259.08   8
   5   5   2 21396.3 628.888   7
   5  -5   3 1172.79 155.791   2
   5  -5   4 83311.1 1539.09   2
   5  -5   5 16279.8 551.097   2
   5  -5   6 13485.8 499.633   2
   5  -5   7 6795.21 344.809   2
   5  -5   8 3002.39 229.275   2
   5  -5   9 1563.04 165.554   2
   5  -5  10 2302.00 196.995   2
   5  -5  11 1414.04 149.650   2
   5  -5  12 3436.36 204.888   2
   5  -5  13 1816.33 138.874   2
   5  -5  14 4638.90 195.845   2
   5  -5  15 8.87843 32.4298   2
   5   6 -18 2170.39 127.838   3
   5   6 -17 1758.02 133.633   3
   5   6 -16 210.325 71.8236   3
   5   6 -15 1201.21 136.012   3
   5   6 -14 98.9437 81.0980   3
   5   6 -13 12106.0 464.177   3
   5   6 -13 12608.9 455.166   6
   5   6 -12 3935.43 288.153   7
   5   6 -12 4391.98 273.596   6
   5   6 -11 3851.67 278.035   7
   5   6 -11 4105.44 272.770   6
   5  -6 -10 13411.1 482.881   2
   5   6 -10 12875.2 508.799   7
   5   6 -10 13204.2 485.571   6
   5   6  -9 399.660 120.036   6
   5  -6  -9 329.532 101.379   2
   5   6  -9 443.773 114.160   7
   5  -6  -8 22662.2 651.112   2
   5   6  -8 24279.9 721.259   7
   5   6  -8 24330.5 677.562   6
   5  -6  -7 14376.8 491.850   2
   5   6  -7 13238.9 517.119   7
   5   6  -7 13116.4 476.555   6
   5  -6  -6 26858.5 707.744   2
   5   6  -6 27136.7 768.078   7
   5   6  -6 27496.1 712.167   6
   5   6  -5 52781.7 1077.53   6
   5  -6  -5 54563.7 1099.67   2
   5   6  -5 53937.5 1162.74   7
   5   6  -4 29658.2 725.347   6
   5  -6  -4 28514.1 731.719   2
   5   6  -4 31115.2 1477.99   4
   5   6  -4 30972.7 809.167   7
   5   6  -3 25021.1 645.820   6
   5  -6  -3 27145.3 693.123   2
   5   6  -3 26865.2 1369.30   4
   5   6  -3 26085.6 741.939   7
   5   6  -2 1364.23 142.482   6
   5   6  -2 1296.56 322.718   4
  -5   6   2 1068.92 281.186  10
   5   6  -2 1188.05 152.761   7
   5  -6  -2 1070.98 139.335   2
   5  -6  -1 29220.1 742.189   2
  -5   6   1 31449.5 1480.04  10
   5   6  -1 29769.3 1438.39   4
   5   6  -1 30139.4 795.359   7
   5  -6   0 10140.1 402.779   2
  -5   6   0 10147.1 830.979  10
   5   6   0 9447.33 798.988   4
   5   6   0 8702.22 401.890   7
   5  -6   1 1667.53 174.406   2
   5   6   1 1602.04 175.075   7
   5  -6   2 1480.94 162.691   2
   5   6   2 1312.71 167.427   7
   5   6   3 246.565 100.117   7
   5  -6   3 187.124 87.2740   2
   5  -6   4 3370.57 242.660   2
   5   6   4 2912.64 229.092   7
   5  -6   5 10602.9 431.525   2
   5   6   5 9774.54 414.468   7
   5  -6   6 23109.1 667.028   2
   5   6   6 22421.0 650.111   7
   5  -6   7 6708.64 334.960   2
   5   6   7 6275.88 317.470   7
   5  -6   8 358.547 95.3589   2
   5  -6   9 7206.55 336.470   2
   5  -6  10 330.080 84.7169   2
   5  -6  11 3789.37 221.289   2
   5  -6  12 433.140 81.6816   2
   5  -6  13 205.366 59.4564   2
   5  -6  14 445.759 62.2337   2
  -5   7  18 2162.59 123.810   1
   5   7 -17 1156.32 96.9616   3
   5   7 -16 1196.58 111.970   3
   5   7 -15 91.1739 56.1179   3
   5   7 -14 196.991 76.6260   3
   5   7 -13 1166.04 144.747   3
   5   7 -12 1409.31 179.174   7
   5   7 -12 1208.30 150.760   3
   5   7 -12 1382.12 169.071   6
   5   7 -11 17567.9 594.249   7
   5   7 -11 17448.9 551.694   6
   5   7 -10 19573.1 642.562   7
   5   7 -10 19631.9 596.381   6
   5   7  -9 428.027 113.343   6
   5  -7  -9 737.235 124.870   2
   5   7  -9 491.006 130.965   7
   5   7  -8 16442.7 573.557   7
   5   7  -8 16204.7 528.934   6
   5  -7  -7 1054.24 138.609   2
   5   7  -7 978.409 156.902   7
   5   7  -7 1299.91 161.672   6
   5  -7  -6 7897.47 355.359   2
   5   7  -6 7560.22 386.017   7
   5   7  -6 7401.70 342.009   6
   5   7  -5 795.554 131.142   6
   5  -7  -5 965.436 136.667   2
   5   7  -5 754.683 143.439   7
   5  -7  -4 1369.90 151.009   2
   5   7  -4 1704.09 161.637   6
   5   7  -3 252.876 81.3424   6
   5  -7  -3 180.899 74.4080   2
   5   7  -3 192.309 98.2856   7
   5  -7  -2 4116.99 248.509   2
   5   7  -2 4525.34 293.986   7
   5  -7  -1 2081.51 181.972   2
   5   7  -1 1697.03 185.892   7
   5  -7   0 11662.4 430.531   2
   5   7   0 10506.5 448.702   7
   5  -7   1 1640.21 165.850   2
   5   7   1 1300.08 165.869   7
   5  -7   2 24538.7 671.352   2
   5   7   2 25700.2 726.659   7
   5  -7   3 15394.3 516.083   2
   5   7   3 15115.1 539.350   7
   5   7   4 15.9606 67.9240   7
   5  -7   4 399.775 104.326   2
   5  -7   5 2102.56 191.129   2
   5   7   5 1904.31 192.646   7
   5  -7   6 3139.15 224.898   2
   5   7   6 2532.08 222.622   7
   5  -7   7 1857.71 173.593   2
   5   7   7 1996.79 182.604   7
   5   7   8 104.145 69.2582   7
   5  -7   8 69.9950 70.5773   2
   5  -7   9 2253.65 180.589   2
   5   7   9 2631.48 189.680   7
   5  -7  10 188.466 74.0094   2
   5  -7  11 198.297 74.4106   2
   5  -7  12 1939.33 136.778   2
   5  -7  13 1379.56 103.421   2
  -5   8  17 2139.82 129.703   1
  -5   8  16 607.741 91.5699   1
   5   8 -16 491.861 65.9348   3
   5   8 -15 5915.88 231.298   3
   5   8 -14 1083.36 109.344   3
   5   8 -13 8142.13 317.078   3
   5   8 -12 704.023 143.240   7
   5   8 -12 471.270 90.5475   3
   5   8 -11 973.024 140.918   6
   5   8 -11 769.331 119.055   3
   5   8 -11 999.628 160.050   7
   5   8 -10 5351.79 323.520   7
   5   8 -10 5316.88 294.023   6
   5   8  -9 2497.11 227.358   7
   5   8  -9 2631.24 210.387   6
   5  -8  -8 1913.76 178.449   2
   5   8  -8 1452.02 176.910   7
   5   8  -8 1574.26 174.315   6
   5  -8  -7 9427.83 379.684   2
   5   8  -7 9736.60 435.917   7
   5   8  -7 9429.82 386.277   6
   5   8  -6 978.389 133.976   6
   5  -8  -6 661.194 113.648   2
   5   8  -6 771.023 146.414   7
   5  -8  -5 2692.80 200.514   2
   5   8  -5 2234.51 216.546   7
   5   8  -5 2238.46 183.443   6
   5   8  -4 496.506 98.9502   6
   5  -8  -4 434.993 97.6044   2
   5   8  -4 431.498 115.474   7
   5  -8  -3 8658.53 360.240   2
   5   8  -3 9684.63 443.356   7
   5  -8  -2 1256.10 144.372   2
   5   8  -2 1027.78 163.775   7
   5  -8  -1 19101.4 559.346   2
   5   8  -1 20054.6 647.560   7
   5  -8   0 1776.48 165.901   2
   5   8   0 1225.26 166.793   7
   5  -8   1 1530.32 160.551   2
   5   8   1 1688.41 191.664   7
   5  -8   2 1013.12 142.161   2
   5   8   2 1051.06 163.748   7
   5  -8   3 3761.15 237.867   2
   5   8   3 4019.24 276.037   7
   5  -8   4 3909.09 240.897   2
   5   8   4 3638.15 258.113   7
   5  -8   5 3568.83 227.798   2
   5   8   5 3063.65 236.149   7
   5  -8   6 4521.10 255.170   2
   5   8   6 4210.71 268.939   7
   5  -8   7 2392.06 186.237   2
   5   8   7 2186.05 194.681   7
   5   8   8 137.995 75.5672   7
   5  -8   8 109.316 67.6181   2
   5  -8   9 11033.0 376.273   2
   5   8   9 10949.5 382.910   7
   5   8  10 247.334 65.8798   7
   5  -8  10 479.851 85.5878   2
   5  -8  11 5393.04 224.218   2
   5  -8  12 242.398 54.2284   2
  -5   9  16 5218.00 207.351   1
  -5   9  15 325.933 71.7220   1
  -5   9  14-47.6604 59.2845   1
  -5   9  13 3302.11 212.226   1
   5   9 -12 1342.63 158.827   7
  -5   9  12 1256.22 143.027   1
  -5   9  11 225.871 81.8671   1
   5   9 -11 298.993 112.571   7
  -5   9  10 1136.00 139.786   1
   5   9 -10 1302.27 169.834   7
   5   9  -9 6967.93 356.884   7
  -5   9   9 6033.85 307.423   1
   5   9  -9 6897.16 315.273   6
  -5   9   8 13919.4 477.216   1
   5   9  -8 14502.8 532.546   7
   5   9  -8 14837.6 474.184   6
  -5   9   7 1539.65 157.874   1
   5   9  -7 1265.36 169.497   7
   5   9  -7 1458.26 150.178   6
   5   9  -6 11683.6 477.696   7
   5   9  -6 11162.6 399.878   6
   5   9  -5 7891.01 395.024   7
   5   9  -5 7403.95 314.111   6
   5   9  -4 10373.7 452.557   7
   5  -9  -3 322.847 85.3586   2
   5   9  -3 519.941 130.722   7
   5  -9  -2 1497.87 148.258   2
   5   9  -2 1521.80 192.131   7
   5  -9  -1 8088.41 335.952   2
   5   9  -1 8964.83 418.107   7
   5  -9   0 4348.90 241.033   2
   5   9   0 4554.79 297.584   7
   5  -9   1 3959.81 232.675   2
   5   9   1 4248.27 290.325   7
   5  -9   2 20063.7 560.944   2
   5   9   2 21825.0 662.858   7
   5  -9   3 18933.6 540.287   2
   5   9   3 18824.2 607.699   7
   5   9   4 321.000 103.124   7
   5  -9   4 567.149 102.062   2
   5  -9   5 5094.85 259.699   2
   5   9   5 5002.18 294.041   7
   5  -9   6 1953.27 156.805   2
   5   9   6 2483.80 203.806   7
   5  -9   7 5209.98 249.942   2
   5   9   7 5512.60 285.714   7
   5   9   8 213.080 74.6614   7
   5  -9   8 321.954 76.0011   2
   5   9   9 394.015 86.3674   7
   5  -9   9 272.951 63.6994   2
   5  -9  10 2435.51 141.541   2
   5   9  10 2207.08 146.932   7
   5  -9  11 1306.80 96.8559   2
   5   9  11 971.110 87.7965   7
  -5  10  15 879.606 87.7515   1
  -5  10  14 3.63518 47.8013   1
  -5  10  13 1049.03 114.978   1
  -5  10  12 1608.47 144.642   1
   5  10 -12 1685.05 155.905   7
   5  10 -11 1.97594 74.6312   7
  -5  10  11 142.463 72.8493   1
  -5  10  10 687.766 109.608   1
   5  10 -10 667.814 123.954   7
  -5  10   9 1773.77 162.675   1
   5  10  -9 1749.50 182.543   7
  -5  10   8 411.763 90.3187   1
   5  10  -8 347.452 110.620   7
   5  10  -7 1378.55 175.528   7
   5  10  -6 4145.11 283.314   7
   5  10  -5 2799.46 237.640   7
   5  10  -4 13845.1 525.078   7
   5  10  -3 24532.9 718.357   7
   5  10  -2 9434.66 426.319   7
   5  10  -1 6684.46 358.460   7
   5  10   0 3372.18 255.604   7
   5  10   1 6255.67 344.075   7
   5  10   2 656.827 141.769   7
   5  10   3 1632.23 182.405   7
   5  10   4 530.061 122.227   7
   5 -10   4 629.915 94.9657   2
   5 -10   5 7826.18 292.065   2
   5  10   5 7735.94 355.783   7
   5 -10   6 16205.4 432.534   2
   5  10   6 17014.7 522.058   7
   5 -10   7 4372.09 201.721   2
   5  10   7 4963.06 259.092   7
   5 -10   8 8733.59 276.844   2
   5  10   8 9059.26 329.770   7
   5 -10   9 4390.57 177.325   2
   5  10   9 4741.19 218.038   7
   5  10  10 5558.91 212.591   7
  -5  11  14 53.7789 41.6999   1
  -5  11  13 1166.16 104.421   1
  -5  11  12 243.409 69.4761   1
  -5  11  11 410.292 82.1394   1
   5  11 -11 308.033 82.3259   7
  -5  11  10 88.7603 59.6778   1
   5  11 -10 87.6101 72.1815   7
  -5  11   9 10581.1 370.826   1
   5  11  -9 11561.0 417.322   7
  -5  11   8 3401.53 207.227   1
   5  11  -8 3739.52 242.499   7
   5  11  -7 10469.2 415.490   7
   5  11  -6 3521.01 251.585   7
   5  11  -5 3979.63 273.631   7
   5  11  -4 4130.61 278.826   7
   5  11  -3 370.852 115.530   7
   5  11  -2 1121.14 167.761   7
   5  11  -1 2275.01 214.812   7
   5  11   0 2497.43 217.180   7
   5  11   1 5220.09 298.851   7
   5  11   2 425.182 114.120   7
   5  11   3 1625.27 174.011   7
   5  11   4 118.524 87.6768   7
   5  11   5 2918.93 206.698   7
   5  11   6 1502.21 146.626   7
   5  11   7 5968.87 264.425   7
   5  11   8 225.099 69.0583   7
   5  11   9 22.1527 44.0188   7
  -5  12  12 2221.72 126.253   1
  -5  12  11 396.410 65.2813   1
  -5  12  10 374.760 69.8276   1
   5  12 -10 409.472 84.8579   7
  -5  12   9 3412.18 181.120   1
   5  12  -9 3519.29 207.803   7
   5  12  -8 264.421 87.7372   7
   5  12  -7 628.354 110.947   7
   5  12  -6 6501.38 308.493   7
   5  12  -5-50.9768 94.3320   7
   5  12  -4 25810.1 682.170   7
   5  12  -3 1215.67 147.128   7
   5  12  -2 9666.96 394.430   7
   5  12  -1 176.707 92.2101   7
   5  12   0 1145.03 148.431   7
   5  12   1 1883.92 179.716   7
   5  12   2 291.215 95.1625   7
   5  12   3 2347.18 186.182   7
   5  12   4 70.6885 67.6815   7
   5  12   5 7622.58 306.437   7
   5  12   6 3256.81 188.116   7
   5  12   7 10395.3 324.588   7
   5  12   8 4516.01 187.109   7
   5  13  -9 4291.29 201.500   7
   5  13  -8 2508.23 165.848   7
   5  13  -7 5123.78 242.808   7
   5  13  -6 232.821 73.4920   7
   5  13  -5 268.667 81.6789   7
   5  13  -4 76.0840 83.5556   7
   5  13  -3 594.073 111.397   7
   5  13  -2 1396.67 146.310   7
   5  13  -1 483.125 102.551   7
   5  13   0 1661.75 150.830   7
   5  13   1 6937.22 296.213   7
   5  13   2 533.879 100.785   7
   5  13   3 5049.73 240.266   7
   5  13   4 3011.88 181.270   7
   5  13   5 2077.86 141.344   7
   5  13   6 865.074 91.7008   7
   5  13   7 232.042 49.5510   7
   5  14  -8 387.922 61.1949   7
   5  14  -7 141.146 55.2040   7
   5  14  -6 4291.94 195.435   7
   5  14  -5 67.8005 51.4015   7
   5  14  -4 11404.1 347.090   7
   5  14  -3 371.117 78.4641   7
   5  14  -2 7919.53 288.881   7
   5  14  -1-21.9746 50.9579   7
   5  14   0 2442.15 156.876   7
   5  14   1 189.595 64.3637   7
   5  14   2 680.164 90.0572   7
   5  14   3 628.808 81.1067   7
   5  14   4 1574.81 110.048   7
   5  15  -3 1191.47 91.3294   7
   5  15  -2 66.1211 38.7035   7
   5  15  -1 493.184 64.5722   7
   6   0 -18 611.059 66.4517   3
   6   0 -17 600.427 82.1959   3
   6   0 -16 6304.48 271.052   3
   6   0 -15 527.715 98.9342   3
   6   0 -15 566.425 83.0876   6
   6   0 -14 664.284 104.816   6
   6   0 -13 7499.99 317.895   6
   6   0 -12 1577.16 165.312   6
   6   0 -11 1007.86 140.237   6
   6   0 -10 22379.5 656.879   2
   6   0  -9 662.515 138.081   2
   6   0  -8 7790.45 372.071   2
   6   0  -7 903.733 141.115   2
   6   0  -6 5970.05 320.692   2
   6   0  -5 41.1084 75.6680   2
   6   0  -4 10463.0 417.872   2
   6   0  -3 317.165 92.2681   2
   6   0  -2 1484.43 165.141   2
   6   0  -1 11.3657 70.1822   2
   6   0   0 7802.65 354.285   2
   6   0   1-75.5007 74.5252   2
   6   0   2 37652.6 879.365   2
   6   0   3 160.202 93.7212   2
   6   0   4 11362.2 435.950   2
   6   0   5 317.156 99.5822   2
   6   0   6 5082.66 277.309   2
   6   0   7 158.787 83.0096   2
   6   0   8 11060.6 392.544   2
   6   0   9 521.160 99.9997   2
   6   0  10 4875.66 227.871   2
   6   0  11 266.677 58.3837   2
   6   0  12 11425.4 288.831   2
   6   1 -18 297.059 51.3197   3
   6  -1 -17 754.110 85.3652   3
   6   1 -17 819.254 95.8461   3
   6   1 -16 1077.57 121.794   3
   6  -1 -16 1100.24 118.562   3
   6   1 -15 942.681 129.281   3
   6   1 -15 827.840 101.590   6
   6  -1 -15 1057.29 133.284   3
   6   1 -14 12192.3 391.126   6
   6  -1 -14 11606.8 365.060   6
   6   1 -13 4659.80 251.891   6
   6  -1 -13 3895.60 226.252   6
   6  -1 -12 23032.6 604.720   6
   6   1 -12 24110.9 632.928   6
   6   1 -11 503.288 116.693   6
   6  -1 -11 695.263 114.822   6
   6   1 -10 15275.7 505.148   6
   6  -1 -10 14991.1 533.439   2
   6   1  -9 4032.92 273.023   2
   6  -1  -9 3814.30 264.721   2
   6   1  -8 1065.05 148.825   2
   6  -1  -8 817.076 135.738   2
   6   1  -7 13009.5 478.785   2
   6  -1  -7 13040.2 478.555   2
   6   1  -6 864.993 133.489   2
   6  -1  -6 841.572 134.045   2
   6   1  -5 433.829 104.199   2
   6  -1  -5 599.852 120.016   2
   6   1  -4 7051.18 338.362   2
   6  -1  -4 7578.58 354.488   2
   6   1  -3 5707.74 296.678   2
   6  -1  -3 4173.41 265.896   2
   6   1  -2 2704.46 203.394   2
   6  -1  -2 2394.73 204.264   2
   6   1  -1 12138.1 440.966   2
   6  -1  -1 12783.9 467.596   2
   6   1   0 524.077 102.198   2
   6  -1   0 674.639 124.547   2
   6   1   1 348.442 97.6699   2
   6  -1   1 240.457 91.2745   2
   6   1   2 6653.72 325.603   2
   6  -1   2 8012.12 365.761   2
   6   1   3 16296.7 521.813   2
   6  -1   3 17499.7 555.863   2
   6   1   4 364.659 92.9628   2
   6  -1   4 179.643 86.0767   2
   6   1   5 17612.1 534.988   2
   6  -1   5 18138.6 561.706   2
   6   1   6 613.114 107.943   2
   6  -1   6 769.846 127.344   2
   6   1   7 12190.3 417.123   2
   6  -1   7 12165.0 435.433   2
   6   1   8 2335.44 172.509   2
   6  -1   8 2850.23 200.982   2
   6   1   9 16234.7 450.537   2
   6  -1   9 16126.9 476.671   2
   6  -1  10 967.458 110.634   2
   6   1  10 548.390 79.7491   2
   6   1  11 386.830 62.6841   2
   6  -1  11 159.030 52.4124   2
   6  -1  12 1589.99 108.298   2
   6   2 -18 726.480 71.0181   3
   6  -2 -17 3189.25 149.946   3
   6   2 -17 3598.24 179.538   3
   6   2 -16 1691.40 145.866   3
   6  -2 -16 1584.38 130.863   3
   6   2 -15 1935.92 168.511   3
   6  -2 -15 1649.05 147.945   3
   6   2 -15 1915.41 144.060   6
   6   2 -14 30.8714 69.7435   6
   6   2 -13 421.893 107.965   6
   6  -2 -13 417.792 92.3973   6
   6   2 -12 1034.88 144.722   6
   6  -2 -12 738.715 109.815   6
   6  -2 -11 1344.65 148.384   6
   6   2 -11 1043.27 154.815   6
   6   2 -10 1501.02 170.135   6
   6  -2 -10 734.690 135.907   2
   6   2  -9 111.821 97.1305   6
   6   2  -9 254.201 99.6464   2
   6  -2  -9 343.970 113.407   2
   6   2  -8 2778.95 222.355   2
   6  -2  -8 2117.70 200.345   2
   6   2  -7 117.974 72.9188   2
   6  -2  -7 15.1887 79.3591   2
   6   2  -6 531.642 109.876   2
   6  -2  -6 611.219 122.087   2
   6   2  -5 1714.89 171.191   2
   6  -2  -5 1920.75 184.126   2
   6   2  -4 201.956 82.3289   2
   6  -2  -4 87.9434 79.2054   2
   6   2  -3 7575.35 342.045   2
   6  -2  -3 7081.43 348.208   2
   6   2  -2 335.647 90.9785   2
   6  -2  -2 434.001 110.341   2
   6   2  -1 372.760 87.1181   2
   6  -2  -1 580.603 111.421   2
   6   2   0 1123.30 134.490   2
   6  -2   0 1433.39 163.596   2
   6   2   1 4742.96 259.355   2
   6  -2   1 4355.96 273.139   2
   6   2   2 31497.1 754.059   2
   6  -2   2 33479.0 825.773   2
   6   2   3 898.473 121.058   2
   6  -2   3 1024.02 148.575   2
   6   2   4 9025.39 360.364   2
   6  -2   4 9944.45 414.215   2
   6   2   5 9393.72 358.053   2
   6  -2   5 8350.96 377.343   2
   6   2   6 4930.67 250.662   2
   6  -2   6 5147.72 286.056   2
   6   2   7 132.606 68.0088   2
   6  -2   7 74.7729 76.9017   2
   6  -2   8 273.816 97.0146   2
   6  -2   9 86.7975 69.4799   2
   6  -2  10 4306.92 224.811   2
   6  -2  11 1515.19 121.405   2
   6  -2  12 7212.41 237.745   2
   6   3 -17 172.687 53.4895   3
   6  -3 -16 30.4880 40.2715   3
   6   3 -16 34.9363 50.5654   3
   6   3 -15 2487.02 186.491   3
   6  -3 -15 2630.56 168.379   3
   6   3 -15 2487.72 164.550   6
   6   3 -14 2216.80 172.537   6
   6   3 -13 9252.84 361.366   6
   6  -3 -12 4636.06 233.827   6
   6   3 -12 3830.20 248.596   6
   6  -3 -11 30732.2 706.336   6
   6   3 -11 31607.9 768.296   6
   6  -3 -10 1812.58 194.158   2
   6   3 -10 1211.21 161.035   6
   6   3  -9 11182.2 434.531   6
   6  -3  -9 10954.5 447.450   2
   6   3  -9 10884.8 429.204   7
   6   3  -8 534.165 125.115   6
   6   3  -8 564.299 113.397   2
   6  -3  -8 306.951 100.840   2
   6   3  -8 634.597 119.447   7
   6   3  -7 1692.72 170.758   2
   6  -3  -7 1419.77 170.160   2
   6   3  -6 2027.98 178.160   2
   6  -3  -6 2354.55 205.353   2
   6   3  -5 6614.02 310.378   2
   6  -3  -5 6561.56 334.124   2
   6   3  -4 9616.00 377.965   2
   6  -3  -4 10808.6 427.742   2
   6   3  -3 14007.4 458.178   2
   6  -3  -3 13098.2 483.116   2
   6   3  -2 25625.5 657.306   2
   6  -3  -2 28514.1 735.451   2
   6   3  -1 5195.01 264.083   2
   6  -3  -1 4575.80 278.234   2
   6  -3   0 3180.15 232.758   2
   6  -3   1 24597.2 688.229   2
   6  -3   2 19836.1 613.119   2
   6  -3   3 324.245 107.621   2
   6  -3   4 658.484 125.950   2
   6  -3   5 692.791 134.460   2
   6  -3   6 4986.51 284.178   2
   6  -3   7 10566.0 410.206   2
   6  -3   8 8445.07 352.037   2
   6  -3   9 7198.71 307.587   2
   6  -3  10 725.186 103.441   2
   6  -3  11 8210.47 283.214   2
   6  -3  12 429.201 66.0046   2
   6   4 -17 3349.59 157.521   3
   6   4 -16 867.927 99.5350   3
   6   4 -15 2212.61 165.386   3
   6   4 -14 994.391 127.766   3
   6   4 -14 1044.56 131.799   6
   6   4 -13 277.472 97.0880   6
   6   4 -12 11481.3 417.550   6
   6   4 -11 122.473 102.174   6
   6  -4 -11 146.133 70.2024   6
   6   4 -10 545.322 124.752   6
   6  -4 -10 512.234 120.555   2
   6   4 -10 458.643 108.767   7
   6  -4  -9 7837.60 368.072   2
   6   4  -9 7713.48 363.056   7
   6   4  -9 8066.84 366.633   6
   6   4  -8 8051.46 362.414   6
   6  -4  -8 6921.01 346.851   2
   6   4  -8 7748.30 361.972   7
   6   4  -7 9100.15 385.445   6
   6  -4  -7 9856.63 411.502   2
   6   4  -7 8727.29 387.109   7
   6   4  -6 1227.85 154.999   6
   6   4  -6 1255.42 145.651   7
   6  -4  -6 1138.28 151.128   2
   6  -4  -5 456.518 116.146   2
   6  -4  -4 8251.53 379.022   2
   6  -4  -3 1940.24 189.195   2
   6  -4  -2 4937.94 290.590   2
   6  -4  -1 4113.98 265.393   2
   6  -4   0 833.110 131.294   2
   6  -4   1 12795.4 474.832   2
   6  -4   2 1374.50 162.650   2
   6  -4   3 3775.23 253.851   2
   6  -4   4 243.820 96.8771   2
   6  -4   5 440.045 110.923   2
   6  -4   6 3193.40 226.887   2
   6  -4   7 1321.66 154.928   2
   6  -4   8 1631.24 159.664   2
   6  -4   9 993.025 120.400   2
   6  -4  10 496.186 87.1940   2
   6  -4  11 3874.91 186.230   2
   6  -4  12 896.230 82.1818   2
   6   5 -17 810.851 72.7483   3
   6   5 -16 1431.57 111.847   3
   6   5 -15 1115.71 113.235   3
   6   5 -14 197.079 78.7385   6
   6   5 -14 155.628 68.1349   3
   6   5 -13 2163.78 178.460   3
   6   5 -13 2673.01 191.855   6
   6   5 -12 7770.93 335.767   6
   6   5 -11 3338.27 229.882   6
   6   5 -10 225.769 103.637   6
   6  -5 -10 81.5429 85.1642   2
   6   5 -10 215.890 91.9313   7
   6  -5  -9 1643.29 175.650   2
   6   5  -9 1339.20 162.968   7
   6   5  -9 1583.26 171.039   6
   6  -5  -8 5444.08 301.312   2
   6   5  -8 5448.41 306.097   7
   6   5  -8 5531.87 296.262   6
   6  -5  -7 1952.12 186.740   2
   6   5  -7 1689.25 177.204   7
   6   5  -7 1784.52 180.222   6
   6   5  -6 14979.2 498.269   6
   6  -5  -6 15397.9 517.703   2
   6   5  -6 15123.8 521.057   7
   6   5  -5 7479.63 338.671   6
   6  -5  -5 7070.96 346.200   2
   6   5  -5 7517.96 357.748   7
   6   5  -4 13952.5 464.439   6
   6  -5  -4 13491.5 489.219   2
   6   5  -4 13788.0 494.522   7
   6   5  -3 4640.36 257.446   6
   6  -5  -3 5039.42 289.821   2
   6   5  -3 4784.61 282.637   7
   6  -5  -2 7075.75 341.199   2
   6  -5  -1 630.731 121.302   2
   6  -5   0 3558.09 245.381   2
   6  -5   1 447.224 113.519   2
   6  -5   2 13754.7 488.566   2
   6  -5   3 20587.8 610.818   2
   6  -5   4 1136.79 147.585   2
   6  -5   5 1773.89 174.756   2
   6  -5   6 4719.82 265.765   2
   6  -5   7 977.237 128.652   2
   6  -5   8 7153.65 309.304   2
   6  -5   9 735.641 102.809   2
   6  -5  10 1556.69 127.212   2
   6  -5  11 1678.43 119.339   2
   6  -5  12 2559.80 122.941   2
   6   6 -16 2236.94 119.220   3
   6   6 -15 1067.90 99.1311   3
   6   6 -14 98.7025 55.9450   3
   6   6 -13 355.675 89.8279   6
   6   6 -13 276.342 77.4206   3
   6   6 -12 557.034 112.808   3
   6   6 -12 814.820 127.913   6
   6   6 -11 2465.07 199.054   7
   6   6 -11 2714.93 203.099   6
   6   6 -10 423.196 112.149   6
   6   6 -10 450.154 107.468   7
   6  -6  -9 1868.99 176.652   2
   6   6  -9 1919.94 183.553   7
   6   6  -9 1987.05 182.512   6
   6   6  -8 1094.25 142.221   6
   6  -6  -8 824.511 132.570   2
   6   6  -8 929.278 140.773   7
   6  -6  -7 3840.63 248.831   2
   6   6  -7 4238.63 267.297   7
   6   6  -7 4183.20 253.648   6
   6   6  -6 665.985 121.244   6
   6  -6  -6 360.103 97.6610   2
   6   6  -6 646.748 115.164   7
   6   6  -5 391.926 97.1762   6
   6  -6  -5 457.971 109.101   2
   6   6  -5 319.388 101.999   7
   6  -6  -4 4541.79 272.309   2
   6   6  -4 4677.79 281.728   7
   6   6  -4 4745.91 260.518   6
   6   6  -3 135.371 73.4642   6
   6  -6  -3 15.6454 78.9942   2
   6   6  -3 115.182 74.1910   7
   6  -6  -2 617.423 112.689   2
   6   6  -2 522.896 116.661   7
   6  -6  -1 16030.2 518.398   2
   6   6  -1 15928.7 523.962   7
   6  -6   0 6696.56 326.286   2
   6   6   0 6841.87 332.020   7
   6  -6   1 29582.3 747.757   2
   6  -6   2 927.167 140.687   2
   6  -6   3 39357.0 887.346   2
   6  -6   4 11413.6 426.162   2
   6  -6   5 9480.42 378.005   2
   6  -6   6 1265.68 142.331   2
   6  -6   7 388.985 91.7581   2
   6  -6   8 136.819 68.5426   2
   6  -6   9 3124.95 181.793   2
   6  -6  10 659.898 85.2526   2
   6  -6  11 6856.27 220.553   2
  -6   7  15 546.857 69.4992   1
  -6   7  14 96.7037 47.0078   1
   6   7 -14 86.1111 43.1816   3
   6   7 -13 4765.87 211.455   3
   6   7 -12 3479.87 194.491   3
   6   7 -12 4155.78 219.320   6
   6   7 -11 2253.13 189.871   7
   6   7 -11 1962.70 156.194   3
   6   7 -11 2304.46 176.119   6
   6   7 -10 8840.49 373.909   7
   6   7 -10 8735.48 343.738   6
   6  -7  -9 1149.53 141.149   2
   6   7  -9 1169.15 154.465   7
   6   7  -9 1301.50 147.568   6
   6   7  -8 245.043 92.7426   6
   6  -7  -8 169.116 77.0613   2
   6   7  -8 140.455 84.6560   7
   6   7  -7 652.245 116.632   6
   6  -7  -7 515.417 105.742   2
   6   7  -7 691.356 127.762   7
   6  -7  -6 1795.59 171.482   2
   6   7  -6 2120.06 193.410   7
   6   7  -6 2174.92 180.799   6
   6   7  -5 469.419 103.306   6
   6  -7  -5 362.754 99.8033   2
   6   7  -5 359.911 107.773   7
   6  -7  -4 12684.5 447.011   2
   6   7  -4 12542.8 475.929   7
   6   7  -4 12539.9 411.820   6
   6  -7  -3 3940.76 245.645   2
   6   7  -3 3774.06 258.122   7
   6  -7  -2 5647.48 292.780   2
   6   7  -2 6247.53 320.841   7
   6  -7  -1 5325.64 282.742   2
   6   7  -1 4793.99 283.376   7
   6  -7   0 13854.5 468.155   2
   6   7   0 14199.7 491.430   7
   6  -7   1 21987.1 593.986   2
   6   7   1 19001.0 581.483   7
   6  -7   2 1067.39 139.987   2
   6   7   2 1313.32 147.646   7
   6  -7   3 17163.0 507.046   2
   6   7   3 13332.3 452.091   7
   6  -7   4 1428.60 147.608   2
   6  -7   5 77.0180 68.4049   2
   6  -7   6 1747.25 150.350   2
   6  -7   7 2615.21 170.629   2
   6  -7   8 6029.27 247.181   2
   6  -7   9 113.800 49.3896   2
   6  -7  10 7981.52 244.769   2
  -6   8  14 440.714 62.8411   1
  -6   8  13 1415.96 112.288   1
  -6   8  12 998.643 101.685   1
  -6   8  11 6780.69 263.216   1
   6   8 -11 7304.94 314.787   7
   6   8 -10 6808.38 314.477   7
   6   8 -10 6616.57 280.349   6
   6   8  -9 455.744 92.7581   6
   6   8  -9 202.827 98.2388   7
   6  -8  -8 1796.35 153.410   2
   6   8  -8 1609.58 168.333   7
   6   8  -8 1796.99 151.844   6
   6  -8  -7 2350.58 178.822   2
   6   8  -7 2443.11 200.092   7
   6   8  -7 2289.32 173.298   6
   6  -8  -6 2089.48 169.509   2
   6   8  -6 2393.60 206.545   7
   6   8  -6 2335.33 171.176   6
   6  -8  -5 5746.36 275.471   2
   6   8  -5 5114.41 294.771   7
   6   8  -5 5214.24 249.449   6
   6  -8  -4 59.1060 66.9288   2
   6   8  -4-20.5442 84.3852   7
   6  -8  -3 1734.99 159.163   2
   6   8  -3 2162.94 194.152   7
   6  -8  -2 2087.09 174.146   2
   6   8  -2 2213.40 193.606   7
   6  -8  -1 2210.10 175.478   2
   6   8  -1 2258.40 199.644   7
   6  -8   0 1971.51 166.548   2
   6   8   0 1707.69 171.883   7
   6  -8   1 2869.79 195.740   2
   6   8   1 2328.08 195.175   7
   6  -8   2 1012.84 123.956   2
   6   8   2 1052.22 136.927   7
   6  -8   3 9780.93 356.521   2
   6   8   3 9474.10 365.178   7
   6   8   4 487.622 91.3644   7
   6  -8   4 613.249 105.317   2
   6  -8   5 2476.39 172.029   2
   6  -8   6 271.848 71.6715   2
   6  -8   7 917.286 99.1060   2
   6  -8   8 379.452 64.1442   2
   6  -8   9 62.3930 38.0660   2
  -6   9  12 4746.81 187.434   1
   6   9 -10 10656.0 375.731   7
   6   9  -9 1899.10 168.717   7
   6   9  -8 1548.47 158.177   7
   6  -9  -7 202.140 68.6078   2
   6   9  -7 130.808 82.3394   7
   6  -9  -6 2213.87 161.078   2
   6   9  -6 2384.84 196.375   7
   6   9  -6 2432.27 158.607   6
   6  -9  -5 1269.27 123.780   2
   6   9  -5 1520.79 164.623   7
   6  -9  -4 3228.54 194.314   2
   6   9  -4 3152.57 228.264   7
   6  -9  -3 1372.74 132.381   2
   6   9  -3 1299.01 152.172   7
   6  -9  -2 1403.92 131.319   2
   6   9  -2 1594.05 161.372   7
   6  -9  -1 577.193 93.5537   2
   6   9  -1 305.435 95.9182   7
   6  -9   0 4855.86 236.755   2
   6   9   0 4842.43 267.595   7
   6  -9   1 1832.90 145.396   2
   6   9   1 2322.59 182.608   7
   6  -9   2 270.779 73.7244   2
   6   9   2 222.757 81.7955   7
   6  -9   3 1598.20 132.753   2
   6   9   3 1807.30 157.489   7
   6  -9   4 3584.38 187.418   2
   6   9   4 3623.30 204.601   7
   6  -9   5 2765.31 157.087   2
   6   9   5 2095.55 147.723   7
   6  -9   6 3807.78 173.372   2
   6  -9   7 3845.55 162.892   2
   6  -9   8 1861.09 102.150   2
   6  10 -10 552.078 88.5752   7
   6  10  -9 514.609 92.0298   7
   6  10  -8 1450.19 139.667   7
   6  10  -7 352.360 90.6702   7
   6  10  -6 771.134 116.139   7
   6  10  -5 3211.54 214.063   7
   6  10  -4 971.899 129.067   7
   6  10  -3 1011.24 133.651   7
   6  10  -2 1713.23 163.053   7
   6  10  -1 232.786 89.5914   7
   6  10   0 7966.01 331.952   7
   6  10   1 1853.29 157.575   7
   6 -10   2 5390.85 214.045   2
   6  10   2 5391.19 257.030   7
   6 -10   3 3282.30 160.255   2
   6  10   3 3545.73 198.837   7
   6 -10   4 11875.5 306.319   2
   6  10   4 10459.0 340.192   7
   6 -10   5 5741.13 190.513   2
   6  10   5 4641.99 204.434   7
   6  11  -9 332.065 71.7250   7
   6  11  -8 200.654 68.2873   7
   6  11  -7 391.258 82.0786   7
   6  11  -6 992.187 116.243   7
   6  11  -5 7035.60 288.937   7
   6  11  -4 1793.88 151.089   7
   6  11  -3 9395.21 346.748   7
   6  11  -2 354.943 85.1804   7
   6  11  -1 3519.50 206.607   7
   6  11   0 199.931 70.7042   7
   6  11   1 171.220 68.7433   7
   6  11   2 212.803 69.6374   7
   6  11   3 1017.85 103.385   7
   6  11   4 2358.28 138.349   7
   6  12  -8 67.6298 46.0436   7
   6  12  -7 599.346 81.9470   7
   6  12  -6 4381.92 202.173   7
   6  12  -5 709.091 92.7004   7
   6  12  -4 2914.22 170.474   7
   6  12  -3 319.213 72.2586   7
   6  12  -2 2522.80 159.233   7
   6  12  -1-1.68994 51.0463   7
   6  12   0 9819.85 311.219   7
   6  12   1 332.236 67.0890   7
   6  12   2 7458.16 248.615   7
   6  12   3 209.948 51.4160   7
   6  13  -5 3361.44 151.110   7
   6  13  -4 137.063 46.3325   7
   6  13  -3 788.658 79.1477   7
   6  13  -2 144.122 45.9817   7
   6  13  -1 547.135 66.9085   7
   7   0 -15 32.7837 40.7779   3
   7   0 -14 10484.7 324.784   3
   7   0 -14 10347.0 280.323   6
   7   0 -13 177.651 64.3427   6
   7   0 -12 612.069 96.3267   6
   7   0 -11 59.0391 70.0091   6
   7   0 -10 438.974 94.0787   6
   7   0  -9 24.7398 77.3440   6
   7   0  -8 2083.67 182.669   2
   7   0  -7 7.03433 71.6533   2
   7   0  -6 7383.67 331.719   2
   7   0  -5 127.623 76.5127   2
   7   0  -4 764.672 125.511   2
   7   0  -3 528.195 106.735   2
   7   0  -2 2211.10 186.285   2
   7   0  -1 240.528 80.2898   2
   7   0   0 1063.87 129.564   2
   7   0   1 143.770 70.7268   2
   7   0   2 3124.15 201.892   2
   7   0   3 48.0926 67.8079   2
   7   0   4 3822.91 209.803   2
   7   0   5 80.9849 52.0903   2
   7   0   6 7498.62 269.569   2
   7   0   7 115.500 51.7616   2
   7   0   8 7790.74 228.429   2
   7  -1 -15 665.287 72.0292   3
   7   1 -15 280.937 56.5164   3
   7   1 -14 449.718 77.6490   3
   7  -1 -14 581.883 81.4788   3
   7   1 -14 570.973 73.8551   6
   7  -1 -14 537.401 65.2958   6
   7   1 -13 1442.85 118.732   6
   7  -1 -13 1608.98 116.791   6
   7   1 -12 1423.26 129.651   6
   7  -1 -12 1519.20 125.411   6
   7   1 -11 169.984 75.9543   6
   7  -1 -11 104.228 68.2791   6
   7   1 -10 288.178 89.8331   6
   7  -1 -10 309.834 87.6669   6
   7   1  -9 349.385 99.1259   6
   7  -1  -9 342.662 92.0135   6
   7  -1  -9 416.027 105.122   2
   7   1  -8 881.534 125.923   6
   7   1  -8 848.953 120.567   2
   7  -1  -8 780.130 125.052   2
   7   1  -7 121.247 72.8797   2
   7  -1  -7 146.313 82.8990   2
   7   1  -6 420.153 98.5443   2
   7  -1  -6 598.253 109.194   2
   7   1  -5 732.479 116.488   2
   7  -1  -5 554.683 109.176   2
   7   1  -4 9202.62 362.862   2
   7  -1  -4 9562.18 383.524   2
   7   1  -3 548.103 101.433   2
   7  -1  -3 576.287 110.567   2
   7   1  -2 959.936 122.976   2
   7  -1  -2 805.751 127.684   2
   7   1  -1 136.331 67.5671   2
   7  -1  -1 327.998 90.5497   2
   7   1   0 3886.90 222.602   2
   7  -1   0 3601.78 228.106   2
   7   1   1 2041.43 160.283   2
   7  -1   1 2445.72 186.865   2
   7   1   2 22.9824 52.8067   2
   7  -1   2 55.0098 63.0282   2
   7   1   3 5574.37 253.413   2
   7  -1   3 5656.07 269.581   2
   7   1   4 1406.78 123.317   2
   7  -1   4 1142.58 125.825   2
   7   1   5 1777.42 134.092   2
   7  -1   5 1735.10 143.636   2
   7   1   6 689.919 81.6346   2
   7  -1   6 367.058 75.4263   2
   7  -1   7 3256.97 169.244   2
   7  -1   8 539.563 72.4553   2
   7   2 -15 2958.95 144.884   3
   7   2 -14 4884.47 209.732   3
   7   2 -14 4939.18 189.456   6
   7   2 -13 13055.6 356.339   6
   7  -2 -13 12415.2 319.066   6
   7   2 -12 11223.0 347.670   6
   7  -2 -12 9717.91 307.085   6
   7   2 -11 6222.65 269.817   6
   7  -2 -11 6376.02 257.917   6
   7  -2 -10 5435.66 250.304   6
   7   2 -10 5625.25 265.745   6
   7   2  -9 131.887 86.5341   6
   7  -2  -9 258.393 89.3119   2
   7   2  -8 79.5387 81.4136   6
   7  -2  -8 189.131 83.5474   2
   7   2  -7 777.847 124.579   6
   7   2  -7 750.941 110.884   2
   7  -2  -7 761.933 124.445   2
   7   2  -6 3320.47 212.322   2
   7  -2  -6 3203.08 223.548   2
   7   2  -5 7059.91 306.150   2
   7  -2  -5 7399.13 337.537   2
   7   2  -4 3316.15 209.822   2
   7  -2  -4 3595.18 239.784   2
   7   2  -3 2931.41 194.646   2
   7  -2  -3 3056.96 222.144   2
   7   2  -2 1732.17 150.850   2
   7  -2  -2 1430.51 157.256   2
   7   2  -1 519.722 93.0080   2
   7  -2  -1 746.702 119.379   2
   7   2   0 333.236 82.0328   2
   7  -2   0 291.804 90.2662   2
   7   2   1 265.185 74.0136   2
   7  -2   1 325.103 88.9249   2
   7   2   2 846.423 102.673   2
   7  -2   2 837.762 121.975   2
   7   2   3 1921.60 140.915   2
   7  -2   3 1918.53 161.399   2
   7  -2   4 201.019 74.4141   2
   7  -2   5 1372.90 130.918   2
   7  -2   6 6484.61 260.457   2
   7  -2   7 597.293 83.5438   2
   7  -2   8 5959.03 213.311   2
   7   3 -15 1422.23 95.4485   3
   7   3 -14 3385.98 167.524   3
   7  -3 -14 3135.06 143.152   3
   7   3 -14 3674.73 159.690   6
   7   3 -13 919.412 103.583   3
   7   3 -13 1189.57 111.700   6
   7   3 -12 203.596 72.2077   6
   7  -3 -12 190.254 55.9741   6
   7   3 -11 2075.17 157.295   6
   7  -3 -11 2057.45 139.597   6
   7   3 -10 159.908 81.4863   6
   7  -3 -10 8.25666 58.6951   6
   7   3  -9 205.455 82.6993   6
   7  -3  -9 315.810 97.6779   2
   7  -3  -8 2093.79 180.500   2
   7   3  -8 1928.13 167.331   6
   7   3  -7 4024.21 233.433   6
   7  -3  -7 3559.90 230.068   2
   7   3  -6 752.295 123.165   6
   7   3  -6 573.415 98.0920   2
   7  -3  -6 776.926 121.847   2
   7   3  -5 5068.77 261.631   6
   7   3  -5 4726.95 240.545   2
   7  -3  -5 4365.08 263.237   2
   7   3  -4 6734.37 289.270   2
   7  -3  -4 8597.72 359.417   2
   7  -3  -3 2808.46 208.746   2
   7  -3  -2 89.3344 80.4533   2
   7  -3  -1 277.996 88.8561   2
   7  -3   0 842.303 127.177   2
   7  -3   1 122.580 71.8615   2
   7  -3   2 6336.94 293.817   2
   7  -3   3 1753.57 158.684   2
   7  -3   4 2036.57 162.488   2
   7  -3   5 2389.82 168.466   2
   7  -3   6 532.148 81.7848   2
   7  -3   7 1032.28 98.9196   2
   7  -3   8 278.959 58.9230   2
   7   4 -14 4660.81 181.189   3
   7   4 -13 423.381 73.2261   3
   7   4 -13 447.195 73.1382   6
   7   4 -12 359.918 79.9428   6
   7   4 -11 6353.77 259.607   6
   7  -4 -11 5753.84 217.104   6
   7   4 -10-1.67953 68.9055   6
   7  -4 -10 26.9555 57.1326   6
   7   4  -9 454.554 97.5291   6
   7  -4  -9 336.730 90.0667   2
   7   4  -8 549.044 101.931   6
   7  -4  -8 567.582 107.008   2
   7   4  -7-53.2423 68.4517   6
   7  -4  -7 13.7243 67.5674   2
   7  -4  -6 2969.17 210.065   2
   7   4  -6 2948.24 198.005   6
   7   4  -5 5814.98 271.858   6
   7  -4  -5 5047.09 273.348   2
   7   4  -4 4803.19 243.225   6
   7  -4  -4 4988.18 273.518   2
   7   4  -3 240.714 79.4936   6
   7  -4  -3 642.598 113.849   2
   7   4  -2 4480.78 225.029   6
   7  -4  -2 5149.20 273.467   2
   7   4  -1 62.2416 54.1570   6
   7  -4  -1 68.1139 73.1299   2
   7  -4   0 3071.00 208.757   2
   7  -4   1 519.714 100.682   2
   7  -4   2 399.346 94.8676   2
   7  -4   3 1624.10 147.411   2
   7  -4   4 1685.81 146.256   2
   7  -4   5 1172.61 119.912   2
   7  -4   6 221.475 63.5171   2
   7  -4   7 4336.20 188.931   2
   7  -4   8 566.382 67.7269   2
   7   5 -13 1587.94 105.851   3
   7   5 -12 239.135 58.0260   3
   7   5 -12 209.414 62.1517   6
   7   5 -11 176.523 69.9257   6
   7   5 -10 29.0719 63.7201   6
   7  -5 -10-23.4113 49.7414   6
   7   5  -9 281.967 80.3858   6
   7   5  -8 518.109 92.5017   6
   7  -5  -8 661.404 107.206   2
   7  -5  -7 1425.68 150.464   2
   7   5  -7 2094.92 158.795   6
   7   5  -6 1019.22 116.583   6
   7  -5  -6 841.337 121.774   2
   7   5  -5 701.392 103.972   6
   7  -5  -5 832.863 122.531   2
   7  -5  -4 1912.11 169.247   2
   7   5  -4 1456.82 134.682   6
   7   5  -3 615.760 93.8065   6
   7  -5  -3 603.067 112.144   2
   7   5  -2 202.853 65.4961   6
   7  -5  -2 264.453 84.9042   2
   7  -5  -1 71.7137 70.2474   2
   7  -5   0 11064.2 389.503   2
   7  -5   1 3651.45 217.564   2
   7  -5   2 4299.17 229.800   2
   7  -5   3 171.604 70.1764   2
   7  -5   4-6.09262 50.4110   2
   7  -5   5 40.9999 55.1766   2
   7  -5   6 201.640 58.1888   2
   7  -5   7 84.2707 46.7888   2
   7  -5   8 768.854 70.8811   2
   7   6 -11 2492.11 135.811   3
   7   6 -11 3154.87 160.686   6
   7   6 -10 570.956 76.0614   3
   7   6 -10 657.669 90.1775   6
   7   6  -9 1974.59 143.515   6
   7   6  -8 639.192 96.2293   6
   7  -6  -8 474.244 89.5445   2
   7   6  -7 677.880 97.0673   6
   7  -6  -7 501.739 93.9337   2
   7  -6  -6 3032.37 194.627   2
   7   6  -6 2867.56 173.846   6
   7  -6  -5 1481.84 140.100   2
   7   6  -5 1525.31 130.682   6
   7   6  -4 325.054 69.6293   6
   7  -6  -4 376.189 83.0185   2
   7  -6  -3 3723.97 221.030   2
   7  -6  -2 604.037 106.073   2
   7  -6  -1 1818.61 158.212   2
   7  -6   0 199.080 72.5881   2
   7  -6   1 1171.48 124.591   2
   7  -6   2 743.784 101.793   2
   7  -6   3 734.990 100.849   2
   7  -6   4 1372.16 118.868   2
   7  -6   5 3416.68 173.848   2
   7  -6   6 543.693 72.2367   2
   7  -6   7 4844.41 174.696   2
   7   7  -9 191.626 56.8853   6
   7   7  -8 2407.77 144.002   6
   7   7  -7 437.229 75.5130   6
   7  -7  -7 301.081 71.1920   2
   7   7  -7 372.345 74.3800   7
   7  -7  -6 4067.51 209.003   2
   7   7  -6 3788.09 192.923   7
   7   7  -6 3939.99 184.383   6
   7   7  -5 28.9354 44.2274   6
   7  -7  -5 107.684 56.5125   2
   7  -7  -4 2232.33 161.029   2
   7  -7  -3 138.412 65.6568   2
   7  -7  -2 1410.50 129.802   2
   7  -7  -1 2926.92 179.592   2
   7  -7   0 11002.9 352.886   2
   7  -7   1 2028.09 145.614   2
   7  -7   2 2725.75 162.139   2
   7  -7   3 73.1412 49.0173   2
   7  -7   4 1757.58 123.912   2
   7  -7   5 2611.13 137.606   2
   7  -7   6 87.1280 36.8171   2
   7   8  -7 8.82388 45.7101   7
   7  -8  -6 498.175 76.1315   2
   7   8  -6 491.582 75.5493   7
   7  -8  -5 1478.95 116.908   2
   7   8  -5 1055.13 102.097   7
   7  -8  -4 743.643 90.0243   2
   7   8  -4 421.477 73.5492   7
   7  -8  -3 14493.4 384.756   2
   7  -8  -2 1956.82 135.746   2
   7  -8  -1 9123.09 292.517   2
   7  -8   0 1193.37 105.940   2
   7  -8   1 3133.64 161.342   2
   7  -8   2 245.187 56.5356   2
   7  -8   3 412.813 63.6530   2
   7  -8   4 36.8192 37.7975   2
   7   9  -7 501.140 68.6187   7
   7   9  -6 3682.42 167.076   7
   7   9  -5 2003.19 126.695   7
   7  -9  -4 679.822 73.9441   2
   7   9  -4 916.490 89.4541   7
   7  -9  -3 5841.28 197.245   2
   7   9  -3 4449.11 184.733   7
   7  -9  -2 1034.61 85.4080   2
   7  -9  -1 496.616 63.7605   2
   7  -9   0 1402.15 95.2590   2
   7  -9   1 1669.66 99.5656   2
   8   0 -10 1766.53 107.328   6
   8   0  -9 20.4136 43.5398   6
   8   0  -8 2702.06 146.608   6
   8   0  -7 414.862 74.5880   6
   8   0  -6 1587.44 121.872   6
   8   0  -5 16.0943 50.4592   6
   8   0  -5 73.7992 44.3257   2
   8   0  -4 377.146 70.3410   2
   8   0  -3 44.1309 41.4513   2
   8   0  -2 65.3445 45.6653   2
   8   0  -1 21.3546 39.3189   2
   8   0   0 90.7701 45.4613   2
   8   0   1 25.2121 38.4146   2
   8   1 -10 255.029 53.0398   6
   8  -1 -10 227.206 48.9372   6
   8   1  -9 1462.46 104.885   6
   8  -1  -9 1490.90 104.007   6
   8   1  -8 922.781 91.2221   6
   8  -1  -8 888.225 90.3761   6
   8   1  -7 702.416 86.3825   6
   8  -1  -7 734.617 85.0105   6
   8   1  -6 303.304 66.2896   6
   8  -1  -6 193.634 64.2146   6
   8   1  -5 198.562 60.6565   6
   8  -1  -5 280.851 71.5379   2
   8   1  -4 1319.04 106.241   2
   8  -1  -4 1352.60 119.404   2
   8   1  -3 278.088 63.2654   6
   8   1  -3 233.011 58.5112   2
   8  -1  -3 209.872 58.6165   2
   8   1  -2 68.4785 48.4036   6
   8   1  -2 16.6737 38.1910   2
   8  -1  -2 10.5774 42.4338   2
   8   1  -1 1542.96 106.196   2
   8  -1  -1 1694.61 124.335   2
   8   1   0 1175.65 88.2494   6
   8  -1   0 1293.18 104.852   2
   8  -1   1 2398.69 133.334   2
   8  -1   2 1035.53 85.5353   2
   8   2 -10 117.385 43.2879   6
   8   2  -9 2663.71 134.241   6
   8  -2  -9 2515.52 128.740   6
   8   2  -8 259.844 60.4434   6
   8  -2  -8 279.727 61.3656   6
   8  -2  -7 1352.05 110.159   6
   8   2  -7 1498.52 113.718   6
   8  -2  -6 2869.02 165.166   2
   8   2  -6 2686.75 147.808   6
   8  -2  -5 868.509 99.6933   2
   8   2  -5 873.801 91.3192   6
   8   2  -4 1844.95 122.033   6
   8  -2  -4 1342.42 118.920   2
   8   2  -3 789.922 85.4464   6
   8  -2  -3 830.265 96.5926   2
   8   2  -2 479.081 65.8367   6
   8  -2  -2 588.222 82.8648   2
   8   2  -1 341.897 55.4233   6
   8  -2  -1 295.891 62.4654   2
   8  -2   0 220.641 57.6844   2
   8  -2   1 384.192 62.6322   2
   8  -2   2 33.7464 39.5676   2
   8   3  -9 106.383 43.9677   6
   8   3  -8 134.735 50.0264   6
   8  -3  -8-0.53545 40.0235   6
   8   3  -7 136.994 51.5341   6
   8  -3  -7 93.9730 48.4554   6
   8  -3  -6 1478.63 119.335   2
   8   3  -6 1276.44 100.663   6
   8  -3  -5 1025.52 103.582   2
   8   3  -5 844.318 84.1705   6
   8   3  -4 117.890 47.3133   6
   8  -3  -4 79.5804 51.3427   2
   8   3  -3 218.952 52.1757   6
   8  -3  -3 283.962 65.3800   2
   8  -3  -2 184.510 57.4565   2
   8  -3  -1 225.089 58.1014   2
   8  -3   0 1486.56 113.673   2
   8  -3   1 547.456 72.6227   2
   8  -3   2 1335.80 97.0443   2
   8  -4  -7 4397.09 167.338   6
   8   4  -7 4061.74 158.330   6
   8  -4  -6 1520.05 114.192   2
   8   4  -6 1777.65 105.316   6
   8  -4  -5 1331.16 109.891   2
   8   4  -5 951.824 80.0343   6
   8  -4  -4 5481.85 215.522   2
   8  -4  -3 588.618 78.7874   2
   8  -4  -2 619.577 76.7373   2
   8  -4  -1 229.750 55.3738   2
   8  -4   0 158.565 50.6754   2
   8  -4   1 190.338 49.0367   2
   8  -4   2 1138.42 85.0954   2
   8  -5  -5 1978.06 121.976   2
   8  -5  -4 438.754 67.5759   2
   8  -5  -3 5.83662 37.7569   2
   8  -5  -2 3411.21 157.564   2
   8  -5  -1 32.9372 37.6263   2
   8  -5   0 4652.86 174.949   2
   0   0   0    0.00    0.00   0

TITL so1171 in P2(1)/m
REM P2(1)/m (#11 in standard setting)
CELL 1.54184   6.773941  15.053788  18.262927  90.0000  98.9283  90.0000
ZERR    4.00   0.000249   0.000485   0.000516   0.0000   0.0032   0.0000
LATT  1
SYMM -x, y+1/2,-z
SFAC C H N O S
UNIT 72.00 56.00 8.00 20.00 4.00
TREF
HKLF 4
END
;
_shelx_hkl_checksum              37640

_exptl_crystal_recrystallization_method 
'Re-crystallisation from solvent: pentane, diethyl ether'
